# Supplementary material for: Integrating GBS-Derived SNP Markers with Phytochemical Profiling and Anti-Obesity Enzyme Inhibition in Phyllanthus emblica
Source: Molecules. 2026 May 22;31(11):1786. doi: 10.3390/molecules31111786 (PMC13257678; doi:10.3390/molecules31111786)
Supplement: Supplementary file 1 [file molecules-31-01786-s001.zip]

Archive with 1 entries (1 files):
- molecules-4320282-supplementary.xlsx
