# Supplementary material for: Integrating GBS-Derived SNP Markers with Phytochemical Profiling and Anti-Obesity Enzyme Inhibition in Phyllanthus emblica
Source: Molecules. 2026 May 22;31(11):1786. doi: 10.3390/molecules31111786 (PMC13257678; doi:10.3390/molecules31111786)
Supplement: Supplementary file 1 [file molecules-31-01786-s001.zip › molecules-4320282-supplementary.xlsx]

## Sheet: Table S1
#Chrom	Pos	Ref	Emblica01	Emblica02	Emblica03	Emblica04	Emblica05	Emblica06	Emblica07	Emblica08	Emblica09	Emblica10	Emblica11	Emblica12	Emblica13	Emblica14
A00917:1294:H27N3DSX7:1:1101:10022:4820	56	C	? ?	C C	T T	T T	C T	C T	T T	T T	T T	T T	T T	T T	T T	C T
A00917:1294:H27N3DSX7:1:1101:10022:4820	59	C	? ?	C C	T T	T T	C T	C T	T T	T T	T T	T T	T T	T T	T T	C T
A00917:1294:H27N3DSX7:1:1101:10022:4820	60	C	? ?	C C	C T	C C	C C	C C	C T	C C	C C	C C	C C	C C	C C	C C
A00917:1294:H27N3DSX7:1:1101:10022:4820	66	C	? ?	C C	C T	T T	C T	C T	T T	C C	C T	T T	C C	T T	T T	C C
A00917:1294:H27N3DSX7:1:1101:10022:4820	67	A	? ?	A A	G G	G G	A G	A G	G G	G G	G G	G G	G G	G G	G G	A G
A00917:1294:H27N3DSX7:1:1101:10022:4820	73	A	? ?	A A	G G	G G	A G	A G	G G	G G	G G	G G	G G	G G	G G	A G
A00917:1294:H27N3DSX7:1:1101:10022:4820	76	C	? ?	C C	C C	C C	C C	C T	C C	C C	C C	C C	C C	C C	C C	C C
A00917:1294:H27N3DSX7:1:1101:10022:4820	77	G	? ?	G G	G A	G G	G G	G G	G G	G G	G G	G G	G G	G G	G G	G A
A00917:1294:H27N3DSX7:1:1101:10022:4820	93	C	? ?	C C	C T	C C	C C	C C	T T	T T	C T	C C	C C	C C	T T	C C
A00917:1294:H27N3DSX7:1:1101:10022:4820	100	C	? ?	C C	T G	T T	C T	C T	T T	T T	T T	T T	T T	T T	T T	C T
A00917:1294:H27N3DSX7:1:1101:10022:4820	103	A	? ?	A A	G G	G G	A G	A G	G G	G G	G G	G G	G G	G G	G G	A G
A00917:1294:H27N3DSX7:1:1101:10022:4820	110	C	? ?	C C	T T	T T	C T	C T	T T	C C	T T	T T	T T	T T	T T	C T
A00917:1294:H27N3DSX7:1:1101:10022:4820	125	T	? ?	T T	T C	T T	T T	T T	T T	T T	T T	T T	T T	T T	T T	T T
A00917:1294:H27N3DSX7:1:1101:10022:4820	149	T	? ?	T T	T T	T T	T T	T G	T T	T T	T T	T T	T T	T T	T T	T T
A00917:1294:H27N3DSX7:1:1101:10022:4820	162	T	? ?	T T	G G	G G	T G	T G	G G	G G	G G	G G	G G	G G	G G	T G
A00917:1294:H27N3DSX7:1:1101:10022:4820	204	A	? ?	A A	G G	G G	A G	G G	G G	G G	G G	G G	G G	G G	G G	G G
A00917:1294:H27N3DSX7:1:1101:10022:4820	206	T	? ?	T T	T T	T C	T T	T T	T C	C C	T T	T T	T T	T T	C C	T T
A00917:1294:H27N3DSX7:1:1101:10022:4820	220	C	? ?	C C	T T	T T	C T	C T	T T	T T	T T	T T	T T	T T	T T	C T
A00917:1294:H27N3DSX7:1:1101:10022:4820	241	G	? ?	G G	G G	G C	G G	G G	G G	G G	G G	G G	G G	G G	G G	G G
A00917:1294:H27N3DSX7:1:1101:10022:4820	256	C	? ?	C C	G G	G G	C G	C G	G G	G G	G G	G G	G G	G G	G G	C G
A00917:1294:H27N3DSX7:1:1101:10086:13072	5	G	G G	G G	A A	G G	G G	A A	G G	G A	G G	G G	? ?	G G	G A	G G
A00917:1294:H27N3DSX7:1:1101:10086:13072	14	T	T T	T T	T T	T T	T G	T T	T T	T T	T T	T T	? ?	T T	T T	T G
A00917:1294:H27N3DSX7:1:1101:10086:13072	25	T	T T	T C	T T	T C	T C	T T	T T	T T	T T	T T	? ?	T T	T T	T C
A00917:1294:H27N3DSX7:1:1101:10086:13072	31	C	C C	C T	C C	C T	C T	C C	C C	C C	C C	C C	? ?	C C	C C	C T
A00917:1294:H27N3DSX7:1:1101:10086:13072	32	G	G G	G G	G G	G G	G G	G G	G A	G G	G G	G G	? ?	G G	G G	G G
A00917:1294:H27N3DSX7:1:1101:10086:13072	47	A	A A	A A	A A	A A	A A	T T	A A	A T	A A	A A	? ?	A A	A T	A A
A00917:1294:H27N3DSX7:1:1101:10086:13072	63	T	T T	T T	T C	T T	T T	T T	T C	T T	T T	T T	? ?	T T	T T	T T
A00917:1294:H27N3DSX7:1:1101:10086:13072	94	T	T T	T T	T T	T T	T T	T T	T T	T T	T T	T T	? ?	T T	T C	T T
A00917:1294:H27N3DSX7:1:1101:10086:13072	167	A	A A	A G	G G	A G	A G	G G	A A	A G	A A	A A	? ?	A A	A G	A G
A00917:1294:H27N3DSX7:1:1101:10086:13072	183	A	A A	A A	A A	A A	A A	A A	A A	A A	A A	A A	? ?	A A	A G	A A
A00917:1294:H27N3DSX7:1:1101:10086:13072	203	C	C C	C C	C C	C C	C C	C C	C C	C T	C C	C C	? ?	C C	C T	C C
A00917:1294:H27N3DSX7:1:1101:10086:13072	217	C	C C	C C	C C	C C	C C	C C	C A	C C	C C	C C	? ?	C C	C C	C C
A00917:1294:H27N3DSX7:1:1101:10086:13072	250	G	G G	G G	G G	G G	G A	A A	G G	G A	G G	G G	? ?	G G	G A	G A
A00917:1294:H27N3DSX7:1:1101:10086:13072	259	C	C C	C C	C C	C C	C A	C C	C T	C C	C C	C C	? ?	C C	C C	C C
A00917:1294:H27N3DSX7:1:1101:10113:10175	12	A	G G	G G	A A	A A	G G	A A	G G	? ?	G G	G G	? ?	G G	? ?	? ?
A00917:1294:H27N3DSX7:1:1101:10113:10175	52	T	A A	A A	T T	T T	A A	A A	A A	? ?	A A	A A	? ?	A A	? ?	? ?
A00917:1294:H27N3DSX7:1:1101:10113:10175	111	C	A A	A A	A A	C C	A A	A A	A A	? ?	A A	A A	? ?	A A	? ?	? ?
A00917:1294:H27N3DSX7:1:1101:10113:10175	263	T	T C	T T	T T	T T	T T	T T	T C	? ?	C C	C C	? ?	C C	? ?	? ?
A00917:1294:H27N3DSX7:1:1101:10122:19554	130	C	C C	C C	C T	? ?	C T	C C	C C	? ?	? ?	C C	C C	C C	? ?	T T
A00917:1294:H27N3DSX7:1:1101:10122:19554	131	A	A A	A A	A G	? ?	A A	A A	A G	? ?	? ?	A A	A A	A A	? ?	A A
A00917:1294:H27N3DSX7:1:1101:10122:19554	132	T	T T	G G	G G	? ?	T G	G G	G G	? ?	? ?	G G	G G	G G	? ?	G G
A00917:1294:H27N3DSX7:1:1101:10158:26788	14	C	C C	? ?	C C	C C	C C	T T	C C	C C	C C	C C	C C	C C	C C	C C
A00917:1294:H27N3DSX7:1:1101:10158:26788	47	A	G G	? ?	A A	A A	A A	A A	A A	A A	A G	A A	A A	A A	A A	A A
A00917:1294:H27N3DSX7:1:1101:10158:26788	56	A	A A	? ?	A A	A A	A A	G G	A A	A A	A G	A A	A A	A A	A A	A A
A00917:1294:H27N3DSX7:1:1101:10158:26788	68	T	T T	? ?	T T	T T	T T	C C	T T	T T	T C	T T	T T	T T	T T	T T
A00917:1294:H27N3DSX7:1:1101:10158:26788	76	C	C C	? ?	C C	C C	C C	T T	C C	C C	C T	C C	C C	C C	C C	C C
A00917:1294:H27N3DSX7:1:1101:10158:26788	77	A	A A	? ?	A A	A A	A A	G G	A A	A A	A G	A A	A A	A A	A A	A A
A00917:1294:H27N3DSX7:1:1101:10158:26788	149	C	T T	? ?	C C	C C	C C	C C	C C	C C	C T	C C	C C	C C	C C	C C
A00917:1294:H27N3DSX7:1:1101:10158:26788	151	G	G G	? ?	G G	G G	G G	A A	G G	G G	G G	G G	G G	G G	G G	G G
A00917:1294:H27N3DSX7:1:1101:10158:26788	158	C	C C	? ?	C C	C C	C C	T T	C C	C C	C C	C C	C C	C C	C C	C C
A00917:1294:H27N3DSX7:1:1101:10158:26788	172	A	A A	? ?	A A	A A	A A	G G	A A	A A	A G	A A	A A	A A	A A	A A
A00917:1294:H27N3DSX7:1:1101:10158:26788	181	C	C C	? ?	C C	C C	C C	A A	C C	C C	C C	C C	C C	C C	C C	C C
A00917:1294:H27N3DSX7:1:1101:10158:26788	199	T	T T	? ?	T T	T T	T T	T T	T T	T G	T T	T T	T T	T T	T T	T T
A00917:1294:H27N3DSX7:1:1101:10158:26788	215	T	T T	? ?	T T	T T	T T	T T	T T	T T	T C	T T	T T	T T	T T	T T
A00917:1294:H27N3DSX7:1:1101:10158:31234	82	T	C C	C C	T T	T T	C C	T T	C C	T T	C C	C C	T T	C C	T T	C C
A00917:1294:H27N3DSX7:1:1101:10176:23406	95	A	? ?	G G	? ?	G G	G G	G G	? ?	G G	G G	? ?	G G	G G	G G	A G
A00917:1294:H27N3DSX7:1:1101:10176:23406	197	A	? ?	A A	? ?	A A	A A	A A	? ?	G G	A A	? ?	A A	A A	G G	A A
A00917:1294:H27N3DSX7:1:1101:10176:23406	222	T	? ?	A A	? ?	A A	A A	A A	? ?	A A	A A	? ?	A A	A A	A A	A A
A00917:1294:H27N3DSX7:1:1101:10176:23406	261	G	? ?	G G	? ?	G G	G G	G G	? ?	T T	G G	? ?	G G	G G	T T	G G
A00917:1294:H27N3DSX7:1:1101:10176:34491	29	C	C C	? ?	C C	C C	C T	? ?	? ?	? ?	? ?	? ?	C C	? ?	? ?	C C
A00917:1294:H27N3DSX7:1:1101:10176:34491	77	T	C C	? ?	T T	T T	T T	? ?	? ?	? ?	? ?	? ?	T T	? ?	? ?	T T
A00917:1294:H27N3DSX7:1:1101:10176:34491	79	G	A A	? ?	G G	G G	G G	? ?	? ?	? ?	? ?	? ?	G G	? ?	? ?	G G
A00917:1294:H27N3DSX7:1:1101:10176:34491	86	G	A A	? ?	G G	G G	G G	? ?	? ?	? ?	? ?	? ?	G G	? ?	? ?	G G
A00917:1294:H27N3DSX7:1:1101:10176:34491	96	G	A A	? ?	G G	G G	G G	? ?	? ?	? ?	? ?	? ?	G G	? ?	? ?	G G
A00917:1294:H27N3DSX7:1:1101:10176:34491	126	G	A A	? ?	G G	G G	G G	? ?	? ?	? ?	? ?	? ?	G G	? ?	? ?	G G
A00917:1294:H27N3DSX7:1:1101:10176:34491	226	G	? ?	? ?	G G	T T	G G	? ?	? ?	? ?	? ?	? ?	T T	? ?	? ?	G G
A00917:1294:H27N3DSX7:1:1101:10185:10770	9	A	A C	A A	A A	A A	? ?	C C	A A	A C	A C	A A	A A	A A	A C	A A
A00917:1294:H27N3DSX7:1:1101:10185:10770	148	A	A A	A A	A A	A A	? ?	A A	A A	A A	A G	A A	A A	A A	A A	A A
A00917:1294:H27N3DSX7:1:1101:10185:10770	234	T	T T	T T	T T	T T	? ?	C C	T T	T T	T T	T T	T T	T T	T T	T T
A00917:1294:H27N3DSX7:1:1101:10185:10770	265	G	G G	G G	G G	G G	? ?	G G	G G	G A	G G	G G	G G	G G	G A	G G
A00917:1294:H27N3DSX7:1:1101:10185:10770	274	C	C C	C C	C C	C C	? ?	C C	C C	C C	C T	C C	C C	C C	C C	C C
A00917:1294:H27N3DSX7:1:1101:10221:33692	28	C	C C	C C	C C	C C	C C	C T	C C	C C	C C	C C	C C	C C	C C	? ?
A00917:1294:H27N3DSX7:1:1101:10221:33692	46	C	C T	C C	C C	C C	C C	C C	C C	C C	C C	C C	C C	C C	C C	? ?
A00917:1294:H27N3DSX7:1:1101:10221:33692	96	C	C C	C C	C C	C T	C C	C C	C C	T T	C C	C C	C C	C C	C C	? ?
A00917:1294:H27N3DSX7:1:1101:10221:33692	220	C	C T	C C	C C	C C	C C	C C	C C	C C	C C	C C	C C	C C	C C	? ?
A00917:1294:H27N3DSX7:1:1101:10221:33692	251	T	T T	T G	T T	T G	T T	T T	T G	G G	G G	T T	T T	T T	T T	? ?
A00917:1294:H27N3DSX7:1:1101:10221:33692	259	T	T T	T T	T T	T T	T T	T T	T T	T T	T T	T T	T T	T T	G G	? ?
A00917:1294:H27N3DSX7:1:1101:10221:33692	275	A	A A	A C	A A	A A	A A	A A	A A	A A	A A	A A	A C	A A	A A	? ?
A00917:1294:H27N3DSX7:1:1101:10221:35571	29	T	? ?	? ?	? ?	? ?	? ?	G G	? ?	? ?	? ?	G G	T T	? ?	? ?	? ?
A00917:1294:H27N3DSX7:1:1101:10221:35571	80	A	? ?	? ?	? ?	? ?	? ?	C C	? ?	? ?	? ?	C C	A A	? ?	? ?	? ?
A00917:1294:H27N3DSX7:1:1101:10230:3114	14	G	G G	G G	G G	G G	G G	C C	G G	G G	G G	G G	G G	G G	G G	G G
A00917:1294:H27N3DSX7:1:1101:10230:3114	19	T	T T	T T	T T	T C	T T	T T	T T	T C	T C	T C	T T	T T	T T	T T
A00917:1294:H27N3DSX7:1:1101:10230:3114	130	G	G G	G G	G G	G G	G G	G G	G A	G G	G G	G G	G G	G G	G G	A A
A00917:1294:H27N3DSX7:1:1101:10230:3114	139	G	G G	G G	G G	G G	G G	G G	G G	G G	G G	G G	G C	G G	G G	G G
A00917:1294:H27N3DSX7:1:1101:10230:3114	214	T	T T	T T	T T	T T	T T	T T	T T	T T	T C	T C	T T	T T	T T	T T
A00917:1294:H27N3DSX7:1:1101:10248:22811	104	G	? ?	G G	G G	? ?	G A	G G	G G	G G	? ?	G G	? ?	? ?	G G	G G
A00917:1294:H27N3DSX7:1:1101:10248:22811	120	G	? ?	G G	G G	? ?	G A	G G	G G	G G	? ?	G G	? ?	? ?	G G	G G
A00917:1294:H27N3DSX7:1:1101:10285:19398	98	G	G G	? ?	T T	? ?	? ?	? ?	? ?	T T	? ?	G G	? ?	? ?	T T	? ?
A00917:1294:H27N3DSX7:1:1101:10294:21324	26	C	C C	C C	C A	C C	C C	C C	C C	C C	C A	C C	C C	C C	C C	C C
A00917:1294:H27N3DSX7:1:1101:10294:21324	29	A	A A	A A	A G	A A	A A	A A	A A	A A	A G	A A	A A	A A	A A	A A
A00917:1294:H27N3DSX7:1:1101:10294:21324	49	A	A G	A A	A A	A A	A A	A A	A A	A A	A A	A A	A A	A A	A A	A A
A00917:1294:H27N3DSX7:1:1101:10294:21324	84	A	A G	A G	A G	A A	A G	A A	A G	A A	A G	A G	A G	A A	A A	A G
A00917:1294:H27N3DSX7:1:1101:10294:21324	134	A	A A	A A	A G	A A	A A	A A	A A	A A	A A	A A	A A	A A	A A	A A
A00917:1294:H27N3DSX7:1:1101:10294:21324	174	A	A A	A T	A T	A A	A A	A A	A A	A A	A T	A A	A A	A A	A A	A A
A00917:1294:H27N3DSX7:1:1101:10294:21324	183	G	G G	G G	G G	G G	G G	G G	G G	G G	G G	G G	G A	G G	G G	G G
A00917:1294:H27N3DSX7:1:1101:10294:21324	219	C	C C	C C	C T	C C	C C	C C	C C	C C	C T	C C	C C	C C	C C	C C
A00917:1294:H27N3DSX7:1:1101:10294:21324	221	T	T A	T T	T T	T T	T T	T T	T T	T T	T T	T T	T T	T T	T T	T T
A00917:1294:H27N3DSX7:1:1101:10294:21324	240	G	G G	G G	G G	G G	G G	G G	G G	G G	G G	G G	G A	G G	G G	G G
A00917:1294:H27N3DSX7:1:1101:10294:21324	255	A	A G	A A	A G	A A	A G	A A	A G	A A	A G	A A	A G	A A	A A	A A
A00917:1294:H27N3DSX7:1:1101:10294:31250	14	C	C C	C C	C C	C C	T T	? ?	? ?	C T	T T	C C	C C	C C	C C	C C
A00917:1294:H27N3DSX7:1:1101:10294:31250	17	T	T T	T T	T T	T G	T T	? ?	? ?	T G	T T	T G	G G	G G	T T	T T
A00917:1294:H27N3DSX7:1:1101:10294:31250	40	C	C C	C C	C C	C C	C T	? ?	? ?	C T	T T	C C	C C	C C	C C	C C
A00917:1294:H27N3DSX7:1:1101:10294:31250	56	A	A A	A A	A A	A A	A C	? ?	? ?	A C	C C	A A	A A	A A	A A	A A
A00917:1294:H27N3DSX7:1:1101:10294:31250	77	C	C C	C C	C T	C T	C C	? ?	? ?	C T	C C	C T	T T	T T	C C	C C
A00917:1294:H27N3DSX7:1:1101:10294:31250	79	G	G G	G G	G G	G G	G T	? ?	? ?	G T	T T	G G	G G	G G	G G	G G
A00917:1294:H27N3DSX7:1:1101:10294:31250	86	T	T C	C C	T C	T C	T T	? ?	? ?	T T	T T	T T	T T	T T	T C	T C
A00917:1294:H27N3DSX7:1:1101:10294:31250	113	G	A A	A A	A A	G G	A A	? ?	? ?	A A	A A	G G	A A	A A	A A	A A
A00917:1294:H27N3DSX7:1:1101:10294:31250	135	A	A A	C C	A A	A A	A A	? ?	? ?	A A	A A	A A	A A	A A	A A	A A
A00917:1294:H27N3DSX7:1:1101:10294:31250	168	G	A A	A C	G G	G A	G G	? ?	? ?	G G	G G	G G	G G	G G	G A	G A
A00917:1294:H27N3DSX7:1:1101:10294:31250	178	A	A A	A A	A C	A C	A A	? ?	? ?	C C	C C	A C	C C	C C	A A	A A
A00917:1294:H27N3DSX7:1:1101:10294:31250	179	T	T T	T T	T T	T A	T A	? ?	? ?	A A	A A	T A	A A	A A	T T	T T
A00917:1294:H27N3DSX7:1:1101:10294:31250	207	G	G G	G G	G G	G G	G G	? ?	? ?	G G	A A	G G	G G	G G	G G	G G
A00917:1294:H27N3DSX7:1:1101:10294:31250	225	A	A A	A A	A A	A A	A G	? ?	? ?	A A	A G	A A	A A	A A	A A	A A
A00917:1294:H27N3DSX7:1:1101:10294:31250	226	C	C C	C C	C C	C C	C A	? ?	? ?	C C	A A	C C	C C	C C	C C	C C
A00917:1294:H27N3DSX7:1:1101:10348:10488	40	G	G G	? ?	? ?	A A	A A	G G	G A	? ?	G G	G G	G G	G G	? ?	A A
A00917:1294:H27N3DSX7:1:1101:10348:10488	136	T	C C	? ?	? ?	C C	C C	C C	C C	? ?	C C	T T	C C	C C	? ?	C C
A00917:1294:H27N3DSX7:1:1101:10348:10488	138	G	G G	? ?	? ?	A A	A A	G G	G G	? ?	G G	G G	G G	G G	? ?	A A
A00917:1294:H27N3DSX7:1:1101:10348:10488	141	C	C C	? ?	? ?	C C	C C	T T	C C	? ?	C C	C C	C C	C C	? ?	C C
A00917:1294:H27N3DSX7:1:1101:10348:10488	204	A	G G	? ?	? ?	G G	G G	G G	G G	? ?	A A	A A	G G	G G	? ?	G G
A00917:1294:H27N3DSX7:1:1101:10348:10488	258	A	A A	? ?	? ?	G G	G G	G G	A G	? ?	A A	A A	A A	A A	? ?	G G
A00917:1294:H27N3DSX7:1:1101:10348:10488	260	C	A A	? ?	? ?	A A	A A	A A	A A	? ?	A A	A A	C C	A A	? ?	A A
A00917:1294:H27N3DSX7:1:1101:10357:28166	68	T	T T	T T	C C	T T	T C	C C	C C	T C	C C	T T	T T	T T	C C	? ?
A00917:1294:H27N3DSX7:1:1101:10357:28166	119	A	A A	A A	G G	A A	A A	A A	G G	A A	A A	A A	A A	A A	A A	? ?
A00917:1294:H27N3DSX7:1:1101:10357:28166	122	T	T T	T T	T T	T T	T A	T T	T T	T T	T T	T T	T T	T T	T T	? ?
A00917:1294:H27N3DSX7:1:1101:10357:28166	124	C	C C	C C	C C	C C	C C	T T	C C	C C	C C	C C	C C	C C	C C	? ?
A00917:1294:H27N3DSX7:1:1101:10357:28166	138	G	G G	G G	G G	G A	G A	G G	G G	G G	G G	G G	G G	G A	G G	? ?
A00917:1294:H27N3DSX7:1:1101:10357:28166	144	T	T T	T T	C C	C C	T C	C C	T T	T C	C C	T T	T T	T T	C C	? ?
A00917:1294:H27N3DSX7:1:1101:10357:28166	161	C	C C	C C	T T	T T	C T	C C	T T	C C	T T	C C	C C	T T	C C	? ?
A00917:1294:H27N3DSX7:1:1101:10357:28166	243	T	T T	T T	C C	T T	T C	C C	? ?	T C	C C	T T	T T	T T	C C	? ?
A00917:1294:H27N3DSX7:1:1101:10402:12774	28	G	G A	G G	G A	G G	G A	G A	G G	G G	G A	G G	G G	G G	G G	G A
A00917:1294:H27N3DSX7:1:1101:10402:12774	88	T	T C	T T	T C	T T	T C	T C	T T	T T	T C	T T	T T	T T	T T	T C
A00917:1294:H27N3DSX7:1:1101:10402:12774	98	T	T T	T T	T T	T T	T T	T C	T T	T T	T T	T T	T T	T T	T T	T T
A00917:1294:H27N3DSX7:1:1101:10402:12774	109	C	C C	C C	C C	C C	C C	C C	C C	C T	C C	C C	C C	C C	C C	C C
A00917:1294:H27N3DSX7:1:1101:10402:12774	120	T	T A	T T	T T	T T	T T	T T	T T	T T	T T	T T	T T	T T	T A	T A
A00917:1294:H27N3DSX7:1:1101:10402:12774	137	A	A A	A A	A A	A A	A A	A A	A A	A A	A C	A A	A A	A A	A A	A A
A00917:1294:H27N3DSX7:1:1101:10402:12774	150	A	A G	A C	A C	A A	A G	G C	A A	C C	A G	A A	A A	A A	A C	A G
A00917:1294:H27N3DSX7:1:1101:10420:13902	16	C	C C	C T	T T	C C	C T	C T	C T	T T	C T	C C	T T	C C	C C	C C
A00917:1294:H27N3DSX7:1:1101:10420:13902	18	A	G G	A G	G G	A G	A G	G G	G G	G G	A G	G G	G G	G G	G G	G G
A00917:1294:H27N3DSX7:1:1101:10420:13902	20	C	C C	C C	C C	C C	C C	C T	C C	C C	C C	C C	C C	C C	C C	C C
A00917:1294:H27N3DSX7:1:1101:10420:13902	43	A	G G	A G	G G	A G	G G	G G	G G	G G	A G	G G	G G	G G	G G	G G
A00917:1294:H27N3DSX7:1:1101:10420:13902	48	A	G G	A G	G G	A G	G G	A G	G G	G G	A G	G G	G G	G G	G G	G G
A00917:1294:H27N3DSX7:1:1101:10420:13902	55	A	C C	A C	C C	A A	C G	C G	C C	C C	A C	A A	C C	A A	C C	A A
A00917:1294:H27N3DSX7:1:1101:10420:13902	65	A	G G	A G	G G	A A	A G	G G	G G	G G	A G	A A	G G	A A	G G	A A
A00917:1294:H27N3DSX7:1:1101:10420:13902	70	C	T T	C T	C C	C C	C T	C C	C C	C C	C T	C C	T T	C C	C C	C C
A00917:1294:H27N3DSX7:1:1101:10420:13902	71	A	G G	A G	G G	A A	A G	G G	G G	G G	A G	G G	G G	G G	G G	G G
A00917:1294:H27N3DSX7:1:1101:10420:13902	86	A	G G	A G	G G	A A	A G	A G	G G	G G	A G	G G	G G	A G	G G	G G
A00917:1294:H27N3DSX7:1:1101:10420:13902	96	G	G G	G G	G G	G G	G G	G A	G G	G G	G G	G G	G G	G G	G G	G G
A00917:1294:H27N3DSX7:1:1101:10420:13902	101	C	C C	C C	C C	C C	C C	C A	C C	C C	C C	C C	C C	C C	C C	C C
A00917:1294:H27N3DSX7:1:1101:10420:13902	109	T	C C	T C	T T	T T	C C	C C	C C	C C	T C	T T	C C	C C	C C	T C
A00917:1294:H27N3DSX7:1:1101:10420:13902	111	G	G G	G G	G G	G G	G G	G A	G G	A A	G G	G G	G G	G G	G G	G G
A00917:1294:H27N3DSX7:1:1101:10420:13902	115	A	G G	A G	G G	A G	A G	G G	G G	G G	A G	A A	G G	G G	G G	G G
A00917:1294:H27N3DSX7:1:1101:10420:13902	131	C	T T	T T	T T	T T	T T	T T	T T	T T	C T	T T	T T	C T	T T	T T
A00917:1294:H27N3DSX7:1:1101:10420:13902	248	C	? ?	C T	C C	C C	C T	T T	C C	T T	C T	C C	T T	C C	T T	C C
A00917:1294:H27N3DSX7:1:1101:10447:23563	77	G	G G	G G	? ?	? ?	? ?	G G	? ?	? ?	G G	G G	G G	G G	? ?	A A
A00917:1294:H27N3DSX7:1:1101:10447:23563	176	G	A A	A A	? ?	? ?	? ?	G G	? ?	? ?	A A	G G	A A	G G	? ?	A A
A00917:1294:H27N3DSX7:1:1101:10502:22654	32	A	? ?	G G	G G	G G	G G	A G	G G	? ?	G G	A G	G G	A G	? ?	G G
A00917:1294:H27N3DSX7:1:1101:10502:22654	56	T	? ?	T T	T T	T T	T T	T C	T T	? ?	T T	T T	T T	T T	? ?	T T
A00917:1294:H27N3DSX7:1:1101:10502:22654	65	C	? ?	C C	C C	C C	C C	C C	C A	? ?	C C	C C	C C	C C	? ?	C C
A00917:1294:H27N3DSX7:1:1101:10502:22654	93	C	? ?	C C	C C	C C	C C	C G	C C	? ?	T T	C C	C C	C C	? ?	C C
A00917:1294:H27N3DSX7:1:1101:10502:22654	122	C	? ?	C C	C C	C C	C C	C T	C C	? ?	C C	C C	C C	C C	? ?	C C
A00917:1294:H27N3DSX7:1:1101:10502:22654	129	C	? ?	C C	C C	C C	C C	C C	C C	? ?	C C	C C	C C	C C	? ?	T T
A00917:1294:H27N3DSX7:1:1101:10502:22654	132	C	? ?	C C	C C	C T	C C	C C	C C	? ?	C C	C A	C C	C A	? ?	C C
A00917:1294:H27N3DSX7:1:1101:10502:22654	134	G	? ?	G G	A A	G A	G G	A A	G A	? ?	A A	G A	G A	G A	? ?	G G
A00917:1294:H27N3DSX7:1:1101:10502:22654	137	G	? ?	G G	G G	G A	G G	G G	G G	? ?	G G	G G	G A	G G	? ?	G G
A00917:1294:H27N3DSX7:1:1101:10502:22654	158	C	? ?	C C	C C	C C	C C	C T	C C	? ?	C C	C C	C C	C C	? ?	C C
A00917:1294:H27N3DSX7:1:1101:10502:22654	159	T	? ?	T T	T T	T T	T T	T C	T T	? ?	T T	T T	T T	T T	? ?	T T
A00917:1294:H27N3DSX7:1:1101:10502:22654	202	C	? ?	C C	C C	C C	C C	C C	C T	? ?	C C	C C	C C	C C	? ?	C C
A00917:1294:H27N3DSX7:1:1101:10502:22654	204	C	? ?	C C	C C	C C	C C	C C	C C	? ?	C C	C T	C C	C T	? ?	C C
A00917:1294:H27N3DSX7:1:1101:10502:22654	233	C	? ?	C C	C C	C C	G G	C G	C C	? ?	C C	C T	C T	C T	? ?	C C
A00917:1294:H27N3DSX7:1:1101:10502:22654	265	C	? ?	C C	C C	C C	C C	C T	C C	? ?	C C	C C	C C	C C	? ?	C C
A00917:1294:H27N3DSX7:1:1101:10502:22654	266	G	? ?	G G	G G	G A	G G	G G	G G	? ?	G G	G G	G G	G G	? ?	A A
A00917:1294:H27N3DSX7:1:1101:10520:7560	18	C	C C	C G	C C	C C	C C	C C	C C	C C	C C	C C	C C	C C	C C	C C
A00917:1294:H27N3DSX7:1:1101:10520:7560	45	G	G G	G G	G A	G G	G G	G G	G G	G G	G G	G G	G G	G G	G G	G G
A00917:1294:H27N3DSX7:1:1101:10520:7560	53	T	T T	T T	T T	T T	T T	T T	T T	T T	T T	T T	T T	T T	T T	T C
A00917:1294:H27N3DSX7:1:1101:10520:7560	54	T	T T	T T	T T	T T	T T	T T	T T	T T	T T	T T	T T	T T	T T	T A
A00917:1294:H27N3DSX7:1:1101:10520:7560	55	C	C C	C C	C C	C C	C C	C C	C C	C C	C C	C C	C C	C C	C C	C T
A00917:1294:H27N3DSX7:1:1101:10520:7560	79	C	C C	C C	C T	C C	C C	C C	C T	C C	C C	C C	C C	C C	C C	C T
A00917:1294:H27N3DSX7:1:1101:10520:7560	102	G	G G	G G	G A	G G	G G	G G	G G	G G	G G	G G	G G	G G	G G	G G
A00917:1294:H27N3DSX7:1:1101:10520:7560	112	G	G G	G G	G G	G G	G G	G G	G G	G G	G G	G G	G G	G G	G G	G T
A00917:1294:H27N3DSX7:1:1101:10520:7560	119	T	T A	T T	T T	T T	T T	T T	T T	T T	T T	T T	T T	T T	T T	T T
A00917:1294:H27N3DSX7:1:1101:10520:7560	138	C	C C	C C	C C	C C	C C	C C	C T	C C	C C	C T	C C	C C	C C	C T
A00917:1294:H27N3DSX7:1:1101:10520:7560	147	G	G G	G G	G T	G G	G G	G G	G T	G G	G G	G G	G G	G G	G G	G T
A00917:1294:H27N3DSX7:1:1101:10520:7560	148	T	T T	T T	T T	T T	T T	T T	T T	T T	T T	T T	T T	T A	T T	T T
A00917:1294:H27N3DSX7:1:1101:10520:7560	155	C	C C	C C	C C	C C	C C	C C	C T	C C	C C	C C	C C	C C	C C	C T
A00917:1294:H27N3DSX7:1:1101:10520:7560	156	T	T C	T T	T T	T T	T T	T T	T T	T T	T T	T T	T T	T T	T T	T T
A00917:1294:H27N3DSX7:1:1101:10520:7560	157	G	G G	G A	G A	G A	G A	G G	G G	G G	G G	G G	G G	G G	G G	G G
A00917:1294:H27N3DSX7:1:1101:10520:7560	172	C	C C	C C	C C	C C	C C	C C	C C	C C	C C	C C	C C	C T	C C	C C
A00917:1294:H27N3DSX7:1:1101:10520:7560	176	G	G G	G G	G G	G G	G G	G G	G T	G G	G G	G G	G G	G G	G G	G T
A00917:1294:H27N3DSX7:1:1101:10520:7560	190	T	T T	T T	T C	T T	T T	T T	T T	T T	T T	T T	T T	T T	T T	T T
A00917:1294:H27N3DSX7:1:1101:10520:7560	194	G	T T	T T	T T	T T	T T	T T	T T	T T	T T	T T	T T	T T	T T	T T
A00917:1294:H27N3DSX7:1:1101:10520:7560	196	C	C T	C C	C C	C C	C C	C C	C C	C C	C C	C T	C C	C T	C C	C C
A00917:1294:H27N3DSX7:1:1101:10520:7560	197	C	C T	C C	C C	C C	C C	C C	C C	C C	C C	C C	C C	C C	C C	C C
A00917:1294:H27N3DSX7:1:1101:10520:7560	200	G	G G	G G	G G	G G	G C	G G	G G	G G	G G	G G	G G	G G	G G	G G
A00917:1294:H27N3DSX7:1:1101:10520:7560	226	G	G G	G G	G T	G G	G A	G G	G G	G G	G G	G G	G G	G G	G G	G G
A00917:1294:H27N3DSX7:1:1101:10520:7560	232	C	C A	C T	C T	C A	T A	C T	C T	T T	C C	C T	C T	C T	C T	C C
A00917:1294:H27N3DSX7:1:1101:10520:7560	238	T	C C	C C	C C	C C	C C	C C	C C	C C	C C	C C	C C	T C	T C	C C
A00917:1294:H27N3DSX7:1:1101:10520:7560	239	C	C C	C C	C T	C T	C C	C C	C T	C C	C C	C C	C C	C C	C C	C T
A00917:1294:H27N3DSX7:1:1101:10520:7560	253	A	A A	A A	A A	A A	A A	A A	A C	A A	A A	A A	A A	A A	A A	A C
A00917:1294:H27N3DSX7:1:1101:10520:7560	254	T	T T	T T	T T	T G	T T	T T	T T	T T	T T	T T	T T	T T	T T	T T
A00917:1294:H27N3DSX7:1:1101:10520:7560	263	C	C C	C T	C C	C C	C C	C C	C C	C C	C C	C C	C C	C C	C T	C C
A00917:1294:H27N3DSX7:1:1101:10520:7560	264	C	C C	C C	C T	C C	C T	C C	C T	C C	C C	C C	C C	C C	C C	C C
A00917:1294:H27N3DSX7:1:1101:10556:16360	6	C	C C	C C	C C	C C	C C	? ?	C C	C C	C C	C T	C C	C T	C C	? ?
A00917:1294:H27N3DSX7:1:1101:10556:16360	22	G	G G	G G	G G	A A	G G	? ?	G G	G G	G G	G G	G G	G G	G G	? ?
A00917:1294:H27N3DSX7:1:1101:10556:16360	71	A	G G	A G	G G	G G	G G	? ?	G G	G G	G G	G G	G G	G G	G G	? ?
A00917:1294:H27N3DSX7:1:1101:10556:16360	82	C	C C	C A	C C	C C	C C	? ?	C C	C C	C C	C C	C C	C C	C C	? ?
A00917:1294:H27N3DSX7:1:1101:10556:16360	107	C	C C	C C	C C	C C	C C	? ?	C C	T T	C C	C C	C C	C C	T T	? ?
A00917:1294:H27N3DSX7:1:1101:10556:16360	158	T	T T	T T	T T	T T	T T	? ?	T T	C C	T T	T T	T T	T T	C C	? ?
A00917:1294:H27N3DSX7:1:1101:10556:16360	173	G	G G	G G	G G	G G	G G	? ?	G G	G G	G G	G A	G G	G A	G G	? ?
A00917:1294:H27N3DSX7:1:1101:10556:16360	194	C	C C	C C	C C	C C	C C	? ?	C C	T T	C C	C C	C C	C C	T T	? ?
A00917:1294:H27N3DSX7:1:1101:10556:16360	201	G	G G	G A	G G	G G	G G	? ?	G G	G G	G G	G G	G G	G G	G G	? ?
A00917:1294:H27N3DSX7:1:1101:10565:14434	82	T	T T	T T	T T	T T	T T	T T	T T	A A	A A	T T	T A	T T	T T	T T
A00917:1294:H27N3DSX7:1:1101:10565:14434	180	C	C C	C C	C C	C T	C C	C C	C C	T T	T T	C C	C T	C C	C C	C C
A00917:1294:H27N3DSX7:1:1101:10565:14434	209	G	G G	G G	G G	G A	G G	G G	G G	A A	A A	G G	G A	G G	G G	G G
A00917:1294:H27N3DSX7:1:1101:10574:15984	65	T	? ?	? ?	? ?	? ?	? ?	? ?	? ?	? ?	? ?	? ?	? ?	? ?	? ?	G G
A00917:1294:H27N3DSX7:1:1101:10574:15984	175	T	? ?	? ?	? ?	? ?	? ?	? ?	? ?	? ?	? ?	? ?	? ?	? ?	? ?	G G
A00917:1294:H27N3DSX7:1:1101:10583:31407	110	T	? ?	C C	? ?	? ?	? ?	? ?	? ?	T T	? ?	? ?	? ?	? ?	? ?	? ?
A00917:1294:H27N3DSX7:1:1101:10583:31407	118	A	? ?	G G	? ?	? ?	? ?	? ?	? ?	A A	? ?	? ?	? ?	? ?	? ?	? ?
A00917:1294:H27N3DSX7:1:1101:10583:31407	130	G	? ?	A A	? ?	? ?	? ?	? ?	? ?	G G	? ?	? ?	? ?	? ?	? ?	? ?
A00917:1294:H27N3DSX7:1:1101:10583:7733	20	A	A A	A A	A A	A A	A A	A A	A A	A A	A T	A A	A A	A A	? ?	A A
A00917:1294:H27N3DSX7:1:1101:10583:7733	22	T	C C	T T	C C	C C	C C	T C	C C	C C	C C	C A	C C	C C	? ?	C C
A00917:1294:H27N3DSX7:1:1101:10583:7733	29	A	G G	A A	G G	A G	A G	A G	G G	G G	G G	A G	G T	A G	? ?	G G
A00917:1294:H27N3DSX7:1:1101:10583:7733	30	C	C C	C C	C C	C C	C C	C C	C C	C C	C C	C T	C C	C C	? ?	C C
A00917:1294:H27N3DSX7:1:1101:10583:7733	36	C	C C	C C	C C	C C	C C	C C	C T	C C	C T	C C	C C	C C	? ?	C C
A00917:1294:H27N3DSX7:1:1101:10583:7733	39	G	G G	G G	G G	G A	G A	G G	G G	G G	G G	G A	G G	G G	? ?	G G
A00917:1294:H27N3DSX7:1:1101:10583:7733	48	G	G G	G G	G G	G G	G G	G G	G C	G G	G G	G G	G G	G G	? ?	G G
A00917:1294:H27N3DSX7:1:1101:10583:7733	61	T	C C	T T	C C	C C	C C	C C	C C	C C	C C	C C	C C	C C	? ?	C C
A00917:1294:H27N3DSX7:1:1101:10583:7733	63	G	A A	G G	A A	A A	A A	A A	A A	A A	A A	A A	A A	A A	? ?	A A
A00917:1294:H27N3DSX7:1:1101:10583:7733	70	G	G G	G G	A A	G A	G G	G G	G G	G A	G G	G G	G G	G A	? ?	G G
A00917:1294:H27N3DSX7:1:1101:10583:7733	74	G	G G	G G	G G	G G	G G	G G	G C	G G	G G	G G	G G	G G	? ?	G G
A00917:1294:H27N3DSX7:1:1101:10583:7733	76	A	A A	A A	A A	A A	A A	A A	A G	A A	A A	A A	A A	A A	? ?	A A
A00917:1294:H27N3DSX7:1:1101:10583:7733	77	C	C C	C C	C C	C C	C C	C C	C C	C T	C C	C C	C C	C C	? ?	C C
A00917:1294:H27N3DSX7:1:1101:10583:7733	83	T	T T	T T	T T	T T	T A	T T	T T	T T	T T	T T	T A	T T	? ?	T T
A00917:1294:H27N3DSX7:1:1101:10583:7733	84	C	C T	C C	C C	C C	C T	C C	C T	C T	C T	C C	C C	C C	? ?	C C
A00917:1294:H27N3DSX7:1:1101:10583:7733	85	C	C C	C C	C C	C C	C C	C C	C C	C C	C C	C T	C C	C C	? ?	C C
A00917:1294:H27N3DSX7:1:1101:10583:7733	87	C	C C	C C	C C	C C	C C	C C	C T	C C	C C	C C	C C	C C	? ?	C C
A00917:1294:H27N3DSX7:1:1101:10583:7733	88	C	C C	C C	C C	C C	C C	C C	C T	C C	C C	C C	C T	C C	? ?	C C
A00917:1294:H27N3DSX7:1:1101:10583:7733	97	C	C C	C C	C C	C T	C C	C C	C A	C C	C C	C C	C C	C C	? ?	C C
A00917:1294:H27N3DSX7:1:1101:10583:7733	100	G	G G	G G	G G	G G	G G	G G	G A	G G	G G	G G	G G	G G	? ?	G G
A00917:1294:H27N3DSX7:1:1101:10583:7733	102	C	C C	C C	C C	C C	C C	C C	C T	C T	C C	C C	C C	C C	? ?	C C
A00917:1294:H27N3DSX7:1:1101:10583:7733	103	T	T T	T T	T T	T T	T C	T T	T T	T T	T T	T T	T T	T T	? ?	T T
A00917:1294:H27N3DSX7:1:1101:10583:7733	105	G	G G	G G	G G	G G	G G	G G	G G	G G	G A	G G	G G	G G	? ?	G G
A00917:1294:H27N3DSX7:1:1101:10583:7733	107	A	G G	A A	G G	G G	A G	G G	G G	G G	G G	G G	A G	G G	? ?	G G
A00917:1294:H27N3DSX7:1:1101:10583:7733	108	G	G G	G G	G G	G G	G G	G G	G G	G G	G G	G G	G A	G G	? ?	G G
A00917:1294:H27N3DSX7:1:1101:10583:7733	109	G	G G	G G	G G	G G	G G	G G	G G	G A	G G	G T	G G	G G	? ?	G G
A00917:1294:H27N3DSX7:1:1101:10583:7733	110	A	A A	A A	A A	A T	A A	A A	A T	A A	A A	A A	A T	A A	? ?	A A
A00917:1294:H27N3DSX7:1:1101:10583:7733	111	C	C C	C C	C C	C C	C C	C C	C C	C T	C C	C C	C C	C C	? ?	C C
A00917:1294:H27N3DSX7:1:1101:10583:7733	112	C	C C	C C	C C	C T	C C	C C	C C	C C	C C	C C	C C	C C	? ?	C C
A00917:1294:H27N3DSX7:1:1101:10583:7733	113	A	A A	A A	A A	A A	A A	A A	A A	A A	A A	A G	A A	A A	? ?	A A
A00917:1294:H27N3DSX7:1:1101:10583:7733	122	C	C C	C C	C C	C C	C C	C C	C A	C C	C C	C T	C C	C C	? ?	C C
A00917:1294:H27N3DSX7:1:1101:10583:7733	126	T	T T	T T	T T	T T	T T	T T	T T	T T	T C	T T	T T	T T	? ?	C C
A00917:1294:H27N3DSX7:1:1101:10583:7733	129	A	A A	A A	A A	A A	A A	A A	A A	A A	A C	A A	A A	A A	? ?	A A
A00917:1294:H27N3DSX7:1:1101:10583:7733	133	G	G G	G G	G G	G A	G A	G G	G G	G G	G G	G G	G A	G G	? ?	G G
A00917:1294:H27N3DSX7:1:1101:10583:7733	134	C	C C	C C	C C	C C	C C	C C	C T	C C	C C	C C	C C	C C	? ?	C C
A00917:1294:H27N3DSX7:1:1101:10583:7733	136	C	C C	C C	C C	C C	C T	C C	C A	C C	C C	C C	C C	C C	? ?	C C
A00917:1294:H27N3DSX7:1:1101:10583:7733	139	G	G G	G G	G G	G G	G G	G G	G A	G G	G G	G G	G G	G G	? ?	G G
A00917:1294:H27N3DSX7:1:1101:10583:7733	169	G	G G	G G	G G	G T	G G	G G	G G	G G	G G	G G	G G	G G	? ?	G G
A00917:1294:H27N3DSX7:1:1101:10583:7733	183	C	C C	C C	C C	C C	C C	C C	C C	C C	C T	C C	C C	C C	? ?	C C
A00917:1294:H27N3DSX7:1:1101:10628:15233	20	T	C C	? ?	C C	C C	T T	C C	C C	T T	? ?	T T	T C	T T	T C	C C
A00917:1294:H27N3DSX7:1:1101:10628:15233	40	G	A A	? ?	A A	A A	G G	A A	A A	G G	? ?	G G	G A	G G	G A	A A
A00917:1294:H27N3DSX7:1:1101:10628:15233	71	C	C G	? ?	G G	C C	C C	C C	G G	C C	? ?	C C	G G	C C	C G	C C
A00917:1294:H27N3DSX7:1:1101:10628:15233	99	A	A A	? ?	A A	A A	A A	A A	A A	A A	? ?	A A	A G	A A	A A	A A
A00917:1294:H27N3DSX7:1:1101:10628:15233	122	A	C C	? ?	C C	C C	A A	C C	C C	A A	? ?	C C	C C	C C	A C	A A
A00917:1294:H27N3DSX7:1:1101:10628:15233	135	A	A G	? ?	A A	A A	A A	A A	A A	A A	? ?	A A	A A	A A	A A	G G
A00917:1294:H27N3DSX7:1:1101:10628:15233	157	T	T T	? ?	C C	T T	T T	T T	T T	T C	? ?	T T	C C	T T	C C	T T
A00917:1294:H27N3DSX7:1:1101:10628:15233	237	T	C C	? ?	C C	C C	T T	C C	C C	T T	? ?	T T	T C	T T	T C	T T
A00917:1294:H27N3DSX7:1:1101:10646:15045	84	T	? ?	? ?	? ?	? ?	? ?	T A	? ?	? ?	T T	? ?	? ?	? ?	? ?	? ?
A00917:1294:H27N3DSX7:1:1101:10646:15045	155	G	? ?	? ?	? ?	? ?	? ?	T T	? ?	? ?	G G	? ?	? ?	? ?	? ?	? ?
A00917:1294:H27N3DSX7:1:1101:10646:15045	157	C	? ?	? ?	? ?	? ?	? ?	A A	? ?	? ?	C C	? ?	? ?	? ?	? ?	? ?
A00917:1294:H27N3DSX7:1:1101:10646:15045	170	A	? ?	? ?	? ?	? ?	? ?	A G	? ?	? ?	A A	? ?	? ?	? ?	? ?	? ?
A00917:1294:H27N3DSX7:1:1101:10646:15045	198	C	? ?	? ?	? ?	? ?	? ?	A A	? ?	? ?	C C	? ?	? ?	? ?	? ?	? ?
A00917:1294:H27N3DSX7:1:1101:10691:32597	189	G	G G	G G	? ?	G G	G G	? ?	G G	? ?	G A	? ?	G G	? ?	G G	? ?
A00917:1294:H27N3DSX7:1:1101:10691:32597	234	G	T T	G G	? ?	G G	G G	? ?	G G	? ?	T T	? ?	G G	? ?	T T	? ?
A00917:1294:H27N3DSX7:1:1101:10710:28025	28	A	? ?	A A	A A	A A	A A	A G	A A	? ?	? ?	? ?	? ?	A A	? ?	A A
A00917:1294:H27N3DSX7:1:1101:10710:28025	35	T	? ?	C C	T T	C C	T T	T C	T C	? ?	? ?	? ?	? ?	T T	? ?	T T
A00917:1294:H27N3DSX7:1:1101:10710:28025	67	C	? ?	T T	C C	C C	C C	C T	C C	? ?	? ?	? ?	? ?	C C	? ?	C C
A00917:1294:H27N3DSX7:1:1101:10710:28025	97	T	? ?	C C	T T	C C	T T	C C	T C	? ?	? ?	? ?	? ?	T T	? ?	T T
A00917:1294:H27N3DSX7:1:1101:10710:28025	104	A	? ?	A A	A A	A A	A A	A G	A A	? ?	? ?	? ?	? ?	A A	? ?	A A
A00917:1294:H27N3DSX7:1:1101:10710:28025	126	C	? ?	T T	C C	T T	C C	C T	C T	? ?	? ?	? ?	? ?	C C	? ?	C C
A00917:1294:H27N3DSX7:1:1101:10710:28025	213	G	? ?	A A	G G	A A	G G	G A	G A	? ?	? ?	? ?	? ?	G G	? ?	G G
A00917:1294:H27N3DSX7:1:1101:10710:28025	247	G	? ?	G G	G G	A A	G G	G A	G A	? ?	? ?	? ?	? ?	G G	? ?	G G
A00917:1294:H27N3DSX7:1:1101:10746:18161	49	G	? ?	A A	G G	? ?	? ?	A A	G G	? ?	A A	G G	A A	G G	? ?	? ?
A00917:1294:H27N3DSX7:1:1101:10746:18161	51	C	? ?	A A	C C	? ?	? ?	A A	C C	? ?	A A	C C	A A	C C	? ?	? ?
A00917:1294:H27N3DSX7:1:1101:10746:18161	53	A	? ?	C C	A A	? ?	? ?	C C	A A	? ?	C C	A A	C C	A A	? ?	? ?
A00917:1294:H27N3DSX7:1:1101:10746:18161	65	A	? ?	G G	A A	? ?	? ?	G G	A A	? ?	G G	A A	A G	A A	? ?	? ?
A00917:1294:H27N3DSX7:1:1101:10746:18161	87	G	? ?	T T	G G	? ?	? ?	T T	G G	? ?	T T	G G	T T	G G	? ?	? ?
A00917:1294:H27N3DSX7:1:1101:10746:18161	137	C	? ?	C C	C C	? ?	? ?	T T	C C	? ?	C C	C C	T T	C C	? ?	? ?
A00917:1294:H27N3DSX7:1:1101:10746:34100	37	C	G G	C C	? ?	C G	C C	C G	C C	C C	C G	C C	C C	C C	C C	C C
A00917:1294:H27N3DSX7:1:1101:10746:34100	64	A	A A	A A	? ?	A A	A A	A A	A A	A A	A A	A A	A A	A G	A A	A A
A00917:1294:H27N3DSX7:1:1101:10746:34100	78	A	A C	A A	? ?	A A	A A	A A	A A	A A	A C	A A	A A	A A	A A	A A
A00917:1294:H27N3DSX7:1:1101:10746:34100	106	A	A G	A A	? ?	A A	A A	A G	A A	A A	A A	A A	A A	A A	A A	A A
A00917:1294:H27N3DSX7:1:1101:10746:34100	117	G	G G	G G	? ?	G G	G G	G G	G G	G C	G G	G G	G G	G G	G G	G G
A00917:1294:H27N3DSX7:1:1101:10746:34100	135	G	G C	G G	? ?	G G	G G	G C	G G	G G	G G	G C	G G	G C	G G	G G
A00917:1294:H27N3DSX7:1:1101:10746:34100	136	T	T C	T T	? ?	T C	T T	T T	T T	T T	T T	T T	T T	T T	T C	T T
A00917:1294:H27N3DSX7:1:1101:10746:34100	164	A	A A	A A	? ?	A A	A A	A A	A A	A A	A A	A A	A A	A A	A A	A T
A00917:1294:H27N3DSX7:1:1101:10746:34100	185	C	C C	C C	? ?	C C	C C	C T	C C	C C	C C	C C	C C	C C	C C	C C
A00917:1294:H27N3DSX7:1:1101:10746:34100	210	A	A G	A A	? ?	A G	A A	A A	A A	A A	A A	A A	A A	A A	A G	A A
A00917:1294:H27N3DSX7:1:1101:10746:34100	226	C	C C	C T	? ?	C C	C C	C C	C C	C T	C C	C C	C C	C C	C C	C C
A00917:1294:H27N3DSX7:1:1101:10836:7420	97	C	? ?	? ?	? ?	? ?	? ?	? ?	? ?	? ?	C T	? ?	? ?	? ?	? ?	? ?
A00917:1294:H27N3DSX7:1:1101:10836:7420	112	C	? ?	? ?	? ?	? ?	? ?	? ?	? ?	? ?	C T	? ?	? ?	? ?	? ?	? ?
A00917:1294:H27N3DSX7:1:1101:10836:7420	126	A	? ?	? ?	? ?	? ?	? ?	? ?	? ?	? ?	A G	? ?	? ?	? ?	? ?	? ?
A00917:1294:H27N3DSX7:1:1101:10836:7420	138	A	? ?	? ?	? ?	? ?	? ?	? ?	? ?	? ?	A G	? ?	? ?	? ?	? ?	? ?
A00917:1294:H27N3DSX7:1:1101:10881:10848	98	A	A A	A A	A A	A A	A A	A A	? ?	A A	A G	A A	? ?	A A	? ?	A A
A00917:1294:H27N3DSX7:1:1101:10881:10848	150	C	C C	C C	C C	C C	C C	C C	? ?	C C	C A	C C	? ?	C C	? ?	C C
A00917:1294:H27N3DSX7:1:1101:10881:31046	46	G	? ?	T T	G T	? ?	T T	T T	G G	T T	T T	T T	? ?	T T	T T	T T
A00917:1294:H27N3DSX7:1:1101:10881:31046	98	T	? ?	T T	T T	? ?	T T	C C	T T	T T	T T	C C	? ?	T C	T T	T T
A00917:1294:H27N3DSX7:1:1101:10881:31046	207	G	? ?	G G	G G	? ?	G G	A A	G G	G G	G G	G G	? ?	G G	G G	G G
A00917:1294:H27N3DSX7:1:1101:10881:31046	233	A	? ?	A A	A A	? ?	A A	G G	A A	A A	A A	A A	? ?	A A	A A	A A
A00917:1294:H27N3DSX7:1:1101:10881:31046	254	T	? ?	T T	T T	? ?	T C	T T	C C	T T	T C	T C	? ?	T T	T T	C C
A00917:1294:H27N3DSX7:1:1101:10890:23015	7	G	G A	G G	G G	G G	G G	? ?	G G	G G	G G	G G	G G	G G	G G	G G
A00917:1294:H27N3DSX7:1:1101:10890:23015	28	T	T T	T T	T T	T T	T T	? ?	T T	T G	T T	T T	T T	T T	T T	T T
A00917:1294:H27N3DSX7:1:1101:10890:23015	32	C	C C	C C	C T	C T	C C	? ?	C C	C C	C C	C C	C C	C C	C C	C C
A00917:1294:H27N3DSX7:1:1101:10890:23015	49	C	C C	C C	C C	C A	C C	? ?	C C	C C	C C	C C	C C	C C	C C	C C
A00917:1294:H27N3DSX7:1:1101:10890:23015	65	C	C C	C C	C C	C C	C C	? ?	C C	C C	C C	C C	C T	C C	C C	C C
A00917:1294:H27N3DSX7:1:1101:10890:23015	79	C	C C	C C	C C	C C	C C	? ?	C C	C C	C C	C C	C C	C C	C C	C T
A00917:1294:H27N3DSX7:1:1101:10890:23015	80	C	C C	C C	C C	C C	C C	? ?	C C	C T	C C	C C	C C	C T	C C	C C
A00917:1294:H27N3DSX7:1:1101:10890:23015	90	A	A A	A A	A A	A A	A A	? ?	A A	A C	A A	A A	A A	A A	A A	A A
A00917:1294:H27N3DSX7:1:1101:10890:23015	110	A	A A	A A	A A	A A	A A	? ?	A A	A G	A A	A A	A A	A A	A A	A A
A00917:1294:H27N3DSX7:1:1101:10890:23015	119	C	C C	C C	C C	C C	C A	? ?	C C	C C	C C	C C	C C	C C	C C	C C
A00917:1294:H27N3DSX7:1:1101:10890:23015	120	A	A G	A G	A G	A G	G G	? ?	A A	A G	A G	A G	G G	A A	A A	A G
A00917:1294:H27N3DSX7:1:1101:10890:23015	123	C	C A	C C	C C	C C	C C	? ?	C C	C C	C C	C C	C A	C C	C C	C A
A00917:1294:H27N3DSX7:1:1101:10890:23015	128	G	G G	G G	G G	G G	G G	? ?	G G	G A	G G	G G	G G	G G	G G	G G
A00917:1294:H27N3DSX7:1:1101:10890:23015	129	T	T T	T T	T T	T T	T T	? ?	T T	T A	T T	T T	T T	T T	T T	T T
A00917:1294:H27N3DSX7:1:1101:10890:23015	136	T	T T	T T	T T	T T	T T	? ?	T T	T C	T T	T T	T T	T T	T T	T T
A00917:1294:H27N3DSX7:1:1101:10890:23015	137	G	G G	G G	G G	G G	G G	? ?	G G	G A	G G	G G	G G	G G	G G	G G
A00917:1294:H27N3DSX7:1:1101:10890:23015	138	C	C G	C C	C C	C C	C C	? ?	C C	C C	C C	C C	C G	C C	C C	C G
A00917:1294:H27N3DSX7:1:1101:10890:23015	139	T	T T	T T	T T	T T	T T	? ?	T T	T C	T T	T T	T T	T T	T T	T T
A00917:1294:H27N3DSX7:1:1101:10890:23015	143	A	A G	A G	A G	A G	G G	? ?	A A	A G	A G	A G	A G	A G	A G	A G
A00917:1294:H27N3DSX7:1:1101:10890:23015	153	G	G G	G G	G G	G G	G G	? ?	G G	G C	G G	G G	G G	G G	G G	G G
A00917:1294:H27N3DSX7:1:1101:10890:23015	154	C	C C	C C	C C	C C	C C	? ?	C C	C T	C C	C C	C C	C C	C C	C C
A00917:1294:H27N3DSX7:1:1101:10890:23015	160	A	A A	A A	A A	A A	A A	? ?	A A	A T	A A	A A	A A	A A	A A	A A
A00917:1294:H27N3DSX7:1:1101:10890:23015	164	C	C C	C C	C C	C C	C C	? ?	C C	C T	C C	C C	C C	C C	C C	C C
A00917:1294:H27N3DSX7:1:1101:10890:23015	166	A	A G	A G	A G	A G	G G	? ?	A A	A G	A G	A G	A G	A G	A A	A G
A00917:1294:H27N3DSX7:1:1101:10890:23015	176	C	C C	C C	C C	C C	C C	? ?	C C	C T	C C	C C	C C	C T	C C	C C
A00917:1294:H27N3DSX7:1:1101:10890:23015	193	T	T T	T T	T T	T T	T C	? ?	T T	T T	T T	T T	T T	T T	T T	T T
A00917:1294:H27N3DSX7:1:1101:10890:23015	200	A	A A	A A	A T	A T	A A	? ?	A A	A A	A A	A A	A A	A A	A A	A A
A00917:1294:H27N3DSX7:1:1101:10890:23015	203	C	C C	C C	C T	C T	C C	? ?	C C	C C	C C	C C	C C	C C	C C	C C
A00917:1294:H27N3DSX7:1:1101:10890:23015	204	C	C C	C C	C T	C T	C C	? ?	C C	C C	C C	C C	C C	C C	C C	C C
A00917:1294:H27N3DSX7:1:1101:10890:23015	212	C	C C	C C	C C	C C	C C	? ?	C C	C A	C C	C C	C C	C C	C C	C C
A00917:1294:H27N3DSX7:1:1101:10890:23015	214	G	G G	G G	G G	G G	G G	? ?	G G	G A	G G	G G	G G	G G	G G	G G
A00917:1294:H27N3DSX7:1:1101:10890:23015	216	T	T T	T T	T T	T T	T T	? ?	T T	T C	T T	T T	T T	T T	T T	T T
A00917:1294:H27N3DSX7:1:1101:10890:23015	219	T	T T	T T	T T	T T	T T	? ?	T T	T C	T T	T T	T T	T T	T T	T T
A00917:1294:H27N3DSX7:1:1101:10890:23015	220	G	G A	G A	G G	G G	A A	? ?	G G	G A	G A	G A	G G	G G	G G	G G
A00917:1294:H27N3DSX7:1:1101:10890:23015	221	G	G G	G G	G G	G G	G G	? ?	G G	G A	G G	G G	G G	G G	G G	G G
A00917:1294:H27N3DSX7:1:1101:10890:23015	225	G	G G	G G	G G	G G	G G	? ?	G G	G A	G G	G G	G G	G G	G G	G G
A00917:1294:H27N3DSX7:1:1101:10890:23015	228	G	G G	G G	G T	G G	G G	? ?	G G	G G	G G	G G	G G	G G	G G	G G
A00917:1294:H27N3DSX7:1:1101:10890:23015	237	G	G G	G G	G G	G G	G A	? ?	G G	G G	G G	G G	G G	G G	G G	G G
A00917:1294:H27N3DSX7:1:1101:10890:23015	238	G	G G	G G	G G	G G	G G	? ?	G G	G C	G G	G G	G G	G G	G G	G G
A00917:1294:H27N3DSX7:1:1101:10890:23015	241	C	C C	C C	C C	C C	C C	? ?	C C	C T	C C	C C	C C	C C	C C	C C
A00917:1294:H27N3DSX7:1:1101:10890:23015	242	A	A A	A A	A A	A A	A A	? ?	A A	A G	A A	A A	A A	A A	A A	A A
A00917:1294:H27N3DSX7:1:1101:10890:23015	245	C	C A	C C	C C	C C	C C	? ?	C C	C C	C C	C C	C A	C C	C C	C A
A00917:1294:H27N3DSX7:1:1101:10890:23015	246	C	C C	C C	C T	C T	C C	? ?	C C	C C	C C	C C	C C	C C	C C	C C
A00917:1294:H27N3DSX7:1:1101:10890:23015	249	G	G A	G A	G G	G G	G G	? ?	G G	G G	G A	G G	G G	G G	G G	G G
A00917:1294:H27N3DSX7:1:1101:10890:23015	254	T	T T	T T	T T	T T	T T	? ?	T T	T C	T T	T T	T T	T T	T T	T T
A00917:1294:H27N3DSX7:1:1101:10890:23015	255	G	G G	G G	G G	G G	G G	? ?	G G	G A	G G	G G	G G	G G	G G	G G
A00917:1294:H27N3DSX7:1:1101:10890:23015	264	T	T T	T T	T T	T T	T T	? ?	T T	T A	T T	T T	T T	T T	T T	T T
A00917:1294:H27N3DSX7:1:1101:10890:23015	268	C	C C	C C	C C	C C	C C	? ?	C C	C T	C C	C C	C C	C C	C C	C C
A00917:1294:H27N3DSX7:1:1101:10963:12806	194	C	C C	C C	? ?	C C	C C	? ?	C C	C C	? ?	C C	A A	C C	C C	C C
A00917:1294:H27N3DSX7:1:1101:10963:12806	195	G	T T	G G	? ?	G G	G G	? ?	T T	G G	? ?	G G	T T	G G	G G	G G
A00917:1294:H27N3DSX7:1:1101:10972:16955	165	T	? ?	? ?	G G	? ?	? ?	? ?	T T	T T	G G	T T	T T	G G	? ?	? ?
A00917:1294:H27N3DSX7:1:1101:10981:29872	122	A	? ?	? ?	? ?	T T	A A	A A	? ?	? ?	? ?	? ?	T T	? ?	? ?	T T
A00917:1294:H27N3DSX7:1:1101:10981:34601	115	G	? ?	? ?	? ?	? ?	? ?	? ?	? ?	? ?	? ?	? ?	G G	? ?	? ?	A A
A00917:1294:H27N3DSX7:1:1101:11071:3411	5	T	T T	T T	T T	T T	T T	T T	T T	T C	T T	T T	T T	T T	T C	T T
A00917:1294:H27N3DSX7:1:1101:11071:3411	15	T	A A	A A	T A	T A	T A	T A	T A	T A	T A	T A	T A	T A	T A	T A
A00917:1294:H27N3DSX7:1:1101:11071:3411	16	G	A A	A A	G A	G A	G A	G A	G A	G A	G A	G A	G A	G A	G A	G A
A00917:1294:H27N3DSX7:1:1101:11071:3411	22	T	T T	T T	T T	T T	T T	T C	T T	T T	T T	T T	T T	T T	T T	T T
A00917:1294:H27N3DSX7:1:1101:11071:3411	27	C	C C	C C	C C	C C	C C	C T	C C	C C	C C	C C	C C	C C	C C	C C
A00917:1294:H27N3DSX7:1:1101:11071:3411	28	G	G A	A A	G A	G A	G A	G A	G A	G A	G A	G A	G A	G A	G A	G A
A00917:1294:H27N3DSX7:1:1101:11071:3411	29	G	T T	T T	G T	G T	G T	G T	G T	G T	G T	G T	G T	G T	G T	G T
A00917:1294:H27N3DSX7:1:1101:11071:3411	35	T	G G	G G	T G	T G	T G	T G	T G	T G	T G	T G	T G	T G	T G	T G
A00917:1294:H27N3DSX7:1:1101:11071:3411	48	G	A A	A A	G A	G A	G A	A A	G A	G A	G A	G A	G A	G A	G A	G A
A00917:1294:H27N3DSX7:1:1101:11071:3411	66	T	A A	A A	T A	T A	T A	T A	T A	T A	T A	T A	T A	T A	T A	T A
A00917:1294:H27N3DSX7:1:1101:11071:3411	73	C	C C	C C	C C	C T	C T	C C	C C	C C	C C	C C	C C	C C	C C	C C
A00917:1294:H27N3DSX7:1:1101:11071:3411	82	T	C C	C C	T C	T C	T C	T C	T C	T C	T C	T C	T C	T C	T C	T C
A00917:1294:H27N3DSX7:1:1101:11071:3411	126	C	T T	T T	C T	C T	C T	C T	C T	C T	C T	C T	C T	C T	C T	C T
A00917:1294:H27N3DSX7:1:1101:11071:3411	129	T	T T	T T	T T	T T	T T	T T	T T	T T	T G	T T	T T	T T	T T	T T
A00917:1294:H27N3DSX7:1:1101:11071:3411	177	T	C C	C C	T C	T C	T C	T C	T C	T C	T C	T C	T C	T C	T C	T C
A00917:1294:H27N3DSX7:1:1101:11071:3411	192	C	C C	C C	C C	C C	C C	C C	C A	C C	C C	C C	C C	C C	C C	C C
A00917:1294:H27N3DSX7:1:1101:11071:3411	198	T	T T	T T	T T	T T	T T	T T	T T	T T	T T	T T	T A	T T	T T	T T
A00917:1294:H27N3DSX7:1:1101:11071:3411	204	A	G G	G G	A G	A G	A G	A G	A G	A G	A G	A G	A G	A G	A G	A G
A00917:1294:H27N3DSX7:1:1101:11071:3411	223	C	C C	C C	C C	C C	C C	C C	C C	C C	C A	C C	C C	C C	C C	C C
A00917:1294:H27N3DSX7:1:1101:11071:3411	232	A	G G	G G	A G	A G	A G	A G	A G	A G	A G	A G	A A	A G	A G	A G
A00917:1294:H27N3DSX7:1:1101:11071:3411	233	G	A A	A A	G A	G A	G A	G A	G A	G A	G A	G A	G A	G A	G A	G A
A00917:1294:H27N3DSX7:1:1101:11071:3411	235	C	A A	A A	C A	C A	C A	C A	C A	C A	C A	C A	C A	C A	C A	C A
A00917:1294:H27N3DSX7:1:1101:11089:28150	19	G	? ?	G G	G A	G G	G G	G G	G A	G G	G G	G G	G G	A A	G G	G A
A00917:1294:H27N3DSX7:1:1101:11089:28150	41	T	? ?	T T	T T	T A	T T	T T	T T	T T	T T	T T	T T	T T	T T	T T
A00917:1294:H27N3DSX7:1:1101:11089:28150	57	C	? ?	C T	C C	C C	C C	C C	C C	C C	C C	C C	C C	C C	C C	C C
A00917:1294:H27N3DSX7:1:1101:11089:28150	58	G	? ?	G A	G G	G A	G G	A A	G G	A A	G G	G G	G G	G G	A A	G A
A00917:1294:H27N3DSX7:1:1101:11089:28150	71	G	? ?	G G	G A	G G	G G	G G	G A	G G	G G	G G	G G	A A	G G	G A
A00917:1294:H27N3DSX7:1:1101:11089:28150	77	T	? ?	T T	T A	T T	T T	T T	T A	T T	T T	T T	T T	A A	T T	T A
A00917:1294:H27N3DSX7:1:1101:11089:28150	79	G	? ?	G C	G C	G C	G G	C C	G C	C C	G G	G C	C C	C C	C C	C C
A00917:1294:H27N3DSX7:1:1101:11089:28150	117	T	? ?	T C	T C	T C	T T	C C	T C	C C	T T	T C	C C	C C	C C	C C
A00917:1294:H27N3DSX7:1:1101:11089:28150	141	C	? ?	C C	C T	C T	C C	C C	C T	C C	C C	C T	C C	T T	C C	C C
A00917:1294:H27N3DSX7:1:1101:11089:28150	154	G	? ?	G G	G A	G G	G G	G G	G A	G G	G G	G G	T T	A A	G G	G A
A00917:1294:H27N3DSX7:1:1101:11089:28150	169	C	? ?	C C	C C	C C	C C	C C	C C	C C	C C	C T	C C	C C	C C	C C
A00917:1294:H27N3DSX7:1:1101:11089:28150	171	C	? ?	C A	C C	C C	C C	C C	C C	C C	C C	C C	C C	C C	C C	C C
A00917:1294:H27N3DSX7:1:1101:11089:28150	172	G	? ?	G G	G A	G G	G G	G G	G A	G G	G G	G G	G G	A A	G G	G A
A00917:1294:H27N3DSX7:1:1101:11089:28150	175	C	? ?	C C	C C	C T	C C	C C	C C	C C	C C	C C	C C	C C	C C	C C
A00917:1294:H27N3DSX7:1:1101:11089:28150	177	G	? ?	G A	G G	G G	G G	G G	G G	G G	G G	G G	A A	G G	G G	G G
A00917:1294:H27N3DSX7:1:1101:11089:28150	205	C	? ?	C C	C T	C C	C C	C C	C T	C C	C C	C C	C C	T T	C C	C T
A00917:1294:H27N3DSX7:1:1101:11089:28150	214	C	? ?	C T	C C	C T	C C	T T	C C	T T	C C	C C	C C	C C	T T	C T
A00917:1294:H27N3DSX7:1:1101:11089:28150	216	A	? ?	A G	A G	A G	A A	G G	A G	G G	A A	A G	G G	G G	G G	G G
A00917:1294:H27N3DSX7:1:1101:11089:28150	233	G	? ?	G T	G A	G T	G G	T T	G A	T T	G G	G G	G G	A A	T T	T A
A00917:1294:H27N3DSX7:1:1101:11116:18709	59	A	? ?	? ?	? ?	? ?	A A	A A	? ?	? ?	A T	? ?	? ?	T T	? ?	? ?
A00917:1294:H27N3DSX7:1:1101:11116:18709	61	A	? ?	? ?	? ?	? ?	A A	A A	? ?	? ?	A C	? ?	? ?	C C	? ?	? ?
A00917:1294:H27N3DSX7:1:1101:11116:18709	71	C	? ?	? ?	? ?	? ?	C C	C C	? ?	? ?	C T	? ?	? ?	C C	? ?	? ?
A00917:1294:H27N3DSX7:1:1101:11116:18709	73	A	? ?	? ?	? ?	? ?	A A	A A	? ?	? ?	A C	? ?	? ?	A A	? ?	? ?
A00917:1294:H27N3DSX7:1:1101:11116:18709	97	T	? ?	? ?	? ?	? ?	T T	T T	? ?	? ?	T C	? ?	? ?	T T	? ?	? ?
A00917:1294:H27N3DSX7:1:1101:11116:18709	102	G	? ?	? ?	? ?	? ?	G G	G G	? ?	? ?	G A	? ?	? ?	G G	? ?	? ?
A00917:1294:H27N3DSX7:1:1101:11116:18709	103	C	? ?	? ?	? ?	? ?	C C	C C	? ?	? ?	C T	? ?	? ?	C C	? ?	? ?
A00917:1294:H27N3DSX7:1:1101:11116:18709	116	C	? ?	? ?	? ?	? ?	C C	C C	? ?	? ?	C T	? ?	? ?	C C	? ?	? ?
A00917:1294:H27N3DSX7:1:1101:11116:18709	151	C	? ?	? ?	? ?	? ?	C C	C C	? ?	? ?	C T	? ?	? ?	C C	? ?	? ?
A00917:1294:H27N3DSX7:1:1101:11134:1172	127	C	? ?	C C	C C	? ?	? ?	T T	T T	? ?	C C	? ?	? ?	? ?	? ?	? ?
A00917:1294:H27N3DSX7:1:1101:11134:1172	130	T	? ?	T T	C C	? ?	? ?	C C	C C	? ?	T T	? ?	? ?	? ?	? ?	? ?
A00917:1294:H27N3DSX7:1:1101:11134:9001	133	A	A A	A A	A T	A T	A A	A A	A A	A A	A A	A A	A T	? ?	A A	A A
A00917:1294:H27N3DSX7:1:1101:11134:9001	164	A	A A	A A	A A	A G	A A	A A	A A	A A	A A	A A	A A	? ?	A A	A A
A00917:1294:H27N3DSX7:1:1101:11134:9001	169	T	T T	T G	T T	T T	T T	T T	T T	T T	T T	T T	T T	? ?	T T	T T
A00917:1294:H27N3DSX7:1:1101:11134:9001	180	T	T T	T G	T T	T T	T T	T T	T T	T T	T T	T T	T T	? ?	T T	T T
A00917:1294:H27N3DSX7:1:1101:11134:9001	182	C	C C	C T	T T	T T	C C	T T	C C	C C	C C	T T	C T	? ?	C C	T T
A00917:1294:H27N3DSX7:1:1101:11134:9001	198	C	C C	C T	C C	C C	C C	C C	C C	C C	C C	C C	C C	? ?	C C	C C
A00917:1294:H27N3DSX7:1:1101:11134:9001	231	A	A A	A T	A A	A A	A A	A A	A A	A A	A A	A A	A A	? ?	A A	A A
A00917:1294:H27N3DSX7:1:1101:11134:9001	262	G	G G	G T	G G	G G	G G	G G	G G	G G	G G	G G	G G	? ?	G G	G G
A00917:1294:H27N3DSX7:1:1101:11143:21136	9	G	G G	G G	G G	G G	G G	G A	G G	G G	G G	G G	G G	G G	G G	G G
A00917:1294:H27N3DSX7:1:1101:11143:21136	17	T	C C	T C	T C	T C	C C	C C	T C	T C	T C	C C	T C	C C	T C	C C
A00917:1294:H27N3DSX7:1:1101:11143:21136	18	G	G G	G G	G G	G G	G G	G A	G G	G G	G G	G G	G G	G G	G G	G G
A00917:1294:H27N3DSX7:1:1101:11143:21136	20	A	A A	A A	A A	A A	A A	A T	A A	A A	A A	A A	A A	A A	A A	A T
A00917:1294:H27N3DSX7:1:1101:11143:21136	29	G	G A	G A	G G	G C	G A	G A	G A	G A	G A	G A	G G	G A	G A	G G
A00917:1294:H27N3DSX7:1:1101:11143:21136	39	A	A A	A A	A A	A A	A A	A A	A G	A A	A A	A A	A A	A A	A A	A A
A00917:1294:H27N3DSX7:1:1101:11143:21136	45	T	T C	C C	T C	C C	T C	T C	T C	T C	C C	T C	T C	C C	C C	T C
A00917:1294:H27N3DSX7:1:1101:11143:21136	48	C	C C	C C	C T	C C	C T	C C	C T	C C	C T	C C	C C	C C	C C	C C
A00917:1294:H27N3DSX7:1:1101:11143:21136	61	C	C C	C C	C T	C T	C C	C C	C C	C C	C C	C C	C C	C C	C C	C C
A00917:1294:H27N3DSX7:1:1101:11143:21136	63	G	G G	G G	G G	G G	G G	G G	G A	G G	G G	G G	G A	G G	G G	G G
A00917:1294:H27N3DSX7:1:1101:11143:21136	67	C	C C	C C	C C	C C	C C	C C	C A	C C	C C	C C	C C	C C	C A	C C
A00917:1294:H27N3DSX7:1:1101:11143:21136	72	C	C C	C C	C C	C C	C A	C C	C C	C C	C C	C C	C C	C C	C C	C C
A00917:1294:H27N3DSX7:1:1101:11143:21136	75	T	T T	T T	T T	T T	T T	T T	T C	T T	T T	T T	T T	T T	T T	T T
A00917:1294:H27N3DSX7:1:1101:11143:21136	81	G	G G	G G	G G	G G	G G	G G	G A	G G	G A	G G	G G	G G	G G	G G
A00917:1294:H27N3DSX7:1:1101:11143:21136	86	G	G G	G A	G G	G G	G G	G G	G G	G T	G G	G G	G G	G G	G G	G G
A00917:1294:H27N3DSX7:1:1101:11143:21136	88	C	C C	C C	C C	C C	C C	C C	C T	C C	C C	C C	C C	C C	C C	C C
A00917:1294:H27N3DSX7:1:1101:11143:21136	90	G	G G	G G	G A	G G	G G	G G	G A	G G	G A	G G	G G	G G	G A	G G
A00917:1294:H27N3DSX7:1:1101:11143:21136	92	A	A A	A A	A A	A A	A A	A A	A G	A A	A A	A A	A A	A A	A A	A A
A00917:1294:H27N3DSX7:1:1101:11143:21136	101	C	C C	C T	C C	C C	C C	C C	C C	C C	C C	C C	C C	C C	C C	C C
A00917:1294:H27N3DSX7:1:1101:11143:21136	102	C	C C	C C	C C	C C	C C	C T	C T	C C	C T	C C	C C	C C	C T	C A
A00917:1294:H27N3DSX7:1:1101:11143:21136	103	G	G G	G A	G G	G A	G A	G A	G A	G A	G A	G A	G A	G G	G A	G G
A00917:1294:H27N3DSX7:1:1101:11143:21136	107	C	C C	C C	C C	C C	C C	C C	C T	C C	C C	C C	C C	C T	C C	C C
A00917:1294:H27N3DSX7:1:1101:11143:21136	116	C	C C	C C	C C	C C	C C	C T	C C	C C	C C	C C	C C	C C	C C	C C
A00917:1294:H27N3DSX7:1:1101:11143:21136	119	G	G G	G G	G G	G G	G G	G G	G A	G G	G G	G A	G G	G A	G G	G G
A00917:1294:H27N3DSX7:1:1101:11143:21136	120	G	G G	G G	G G	G G	G A	G G	G A	G G	G G	G G	G G	G G	G A	G G
A00917:1294:H27N3DSX7:1:1101:11143:21136	131	G	G G	G G	G G	G G	G G	G G	G G	G A	G G	G G	G G	G G	G G	G G
A00917:1294:H27N3DSX7:1:1101:11143:21136	135	A	A A	A A	A A	A T	A A	A A	A A	A A	A A	A A	A A	A A	A A	A A
A00917:1294:H27N3DSX7:1:1101:11143:21136	138	C	C C	C C	C C	C C	C C	C T	C C	C C	C C	C C	C C	C C	C C	C C
A00917:1294:H27N3DSX7:1:1101:11143:21136	146	A	A A	A A	A A	A A	A A	A C	A A	A A	A A	A A	A A	A A	A A	A A
A00917:1294:H27N3DSX7:1:1101:11143:21136	151	T	C C	T C	C C	T C	T C	C C	T C	T T	T C	T C	T T	T C	T C	C C
A00917:1294:H27N3DSX7:1:1101:11143:21136	172	C	C C	C C	C C	C C	C T	C C	C T	C C	C T	C G	C C	C G	C C	C C
A00917:1294:H27N3DSX7:1:1101:11143:21136	173	C	C C	C C	C C	C C	C C	C C	C G	C C	C C	C C	C C	C C	C C	C C
A00917:1294:H27N3DSX7:1:1101:11143:21136	174	C	C C	C C	C C	C A	C C	C A	C T	C C	C C	C C	C C	C C	C C	C C
A00917:1294:H27N3DSX7:1:1101:11143:21136	177	G	G G	G G	G G	G G	G G	G G	G G	G C	G G	G G	G G	G G	G G	G G
A00917:1294:H27N3DSX7:1:1101:11143:21136	183	A	A G	A G	A G	A G	A G	A G	A G	A A	A G	A G	A G	A G	A G	A G
A00917:1294:H27N3DSX7:1:1101:11143:21136	184	C	C C	C C	C C	C T	C C	C C	C A	C A	C C	C C	C C	C C	C C	C C
A00917:1294:H27N3DSX7:1:1101:11143:21136	186	A	A G	A G	A G	T G	A G	A G	A G	A G	A A	A A	A G	A A	A G	A G
A00917:1294:H27N3DSX7:1:1101:11143:21136	187	C	C C	C C	C C	C C	C C	C C	C C	C C	C C	C C	C T	C C	C C	C C
A00917:1294:H27N3DSX7:1:1101:11143:21136	191	T	T C	T T	T T	T T	T C	T T	T C	T T	T T	T C	T C	T T	T C	T C
A00917:1294:H27N3DSX7:1:1101:11143:21136	194	T	G A	G A	G A	T A	G A	G A	G A	G A	G A,C	G A	G A	G A	G A	G A,C
A00917:1294:H27N3DSX7:1:1101:11143:21136	196	T	T T	T T	T T	T T	T T	T T	T A	T T	T T	T T	T T	T T	T A	T T
A00917:1294:H27N3DSX7:1:1101:11143:21136	200	T	T T	T T	T T	T T	T T	T T	T T	T C	T T	T T	T T	T T	T T	T T
A00917:1294:H27N3DSX7:1:1101:11143:21136	202	G	G G	G A	G G	G G	G G	G G	G G	G G	G G	G G	G G	G G	G G	G G
A00917:1294:H27N3DSX7:1:1101:11143:21136	203	G	G G	G G	G G	G G	G G	G G	G A	G G	G G	G G	G G	G G	G A	G G
A00917:1294:H27N3DSX7:1:1101:11143:21136	207	C	C C	C T	C C	C C	C C	C C	C T	C C	C C	C C	C T	C C	C C	C C
A00917:1294:H27N3DSX7:1:1101:11143:21136	208	C	C C	C T	C C	C T	C A	C T	C T	C C	C T	C C	C C	C T	C C	C C
A00917:1294:H27N3DSX7:1:1101:11143:21136	209	G	G T	G G	G G	G G	G G	G G	G T	G A	G G	G T	G G	G T	G G	G G
A00917:1294:H27N3DSX7:1:1101:11143:21136	212	T	T T	T T	T T	T T	T T	T C	T T	T T	T T	T T	T T	T T	T T	T T
A00917:1294:H27N3DSX7:1:1101:11143:21136	216	G	G G	G G	G G	G G	G G	G G	G A	G G	G G	G G	G A	G G	G G	G G
A00917:1294:H27N3DSX7:1:1101:11143:21136	220	C	C C	C C	C C	C T	C C	C C	C C	C C	C C	C C	C C	C C	C C	C C
A00917:1294:H27N3DSX7:1:1101:11143:21136	222	G	G G	G G	G G	G G	G G	G G	G A	G G	G G	G G	G G	G G	G G	G G
A00917:1294:H27N3DSX7:1:1101:11143:21136	227	G	G G	G T	G G	G G	G G	G G	G G	G G	G G	G G	G G	G G	G G	G G
A00917:1294:H27N3DSX7:1:1101:11143:21136	237	G	G G	G G	G G	G A	G G	G G	G G	G G	G G	G G	G G	G G	G G	G G
A00917:1294:H27N3DSX7:1:1101:11143:21136	244	G	G G	G G	G G	G G	G G	G G	G A	G C	G G	G G	G G	G G	G G	G G
A00917:1294:H27N3DSX7:1:1101:11143:21136	245	G	G G	G G	G G	G G	G G	G G	G T	G G	G G	G G	G G	G G	G T	G G
A00917:1294:H27N3DSX7:1:1101:11143:21136	249	G	G A	G A	G G	G G	G G	G G	G A	G G	G A	G A	G A	G A	G G	G G
A00917:1294:H27N3DSX7:1:1101:11143:21136	252	C	C C	C T	C C	C C	C C	C C	C C	C C	C C	C C	C C	C C	C C	C C
A00917:1294:H27N3DSX7:1:1101:11189:9157	123	C	? ?	? ?	? ?	? ?	? ?	T T	? ?	? ?	? ?	? ?	? ?	? ?	C C	? ?
A00917:1294:H27N3DSX7:1:1101:11189:9157	126	T	? ?	? ?	? ?	? ?	? ?	T T	? ?	? ?	? ?	? ?	? ?	? ?	T A	? ?
A00917:1294:H27N3DSX7:1:1101:11324:28432	34	A	G G	? ?	G G	A G	A G	G G	A A	A A	A G	G G	G G	G G	G G	A G
A00917:1294:H27N3DSX7:1:1101:11324:28432	39	A	G G	? ?	G G	G G	G G	G G	G G	A A	A G	G G	G G	G G	G G	A G
A00917:1294:H27N3DSX7:1:1101:11324:28432	49	T	C C	? ?	C C	C C	C C	C C	C C	T T	C C	C C	C C	C C	C C	T C
A00917:1294:H27N3DSX7:1:1101:11324:28432	60	C	C C	? ?	C G	C C	C C	C G	C C	C C	C C	C C	C C	C G	C C	C C
A00917:1294:H27N3DSX7:1:1101:11324:28432	65	C	C C	? ?	C C	C A	C C	C C	C C	C C	C C	C C	C C	C C	C C	C C
A00917:1294:H27N3DSX7:1:1101:11324:28432	104	C	C C	? ?	C C	C C	C C	C C	C C	C C	C C	C A	C C	C C	C A	C C
A00917:1294:H27N3DSX7:1:1101:11324:28432	108	C	G G	? ?	G G	G G	G G	G G	G G	C C	G G	G G	G G	G G	G G	C G
A00917:1294:H27N3DSX7:1:1101:11324:28432	119	G	G G	? ?	G G	G G	G G	G G	G G	G G	G A	G G	G G	G G	G G	G G
A00917:1294:H27N3DSX7:1:1101:11324:28432	132	G	G G	? ?	G G	G G	G G	C C	C C	G G	C C	C C	G G	C C	G G	G G
A00917:1294:H27N3DSX7:1:1101:11324:28432	158	C	C C	? ?	C C	C C	C C	C C	C C	C C	C C	C A	C C	C C	C A	C C
A00917:1294:H27N3DSX7:1:1101:11324:28432	193	T	T T	? ?	T G	T T	T T	T T	T T	T T	T T	T T	T T	T T	T T	T T
A00917:1294:H27N3DSX7:1:1101:11324:28432	246	T	T T	? ?	T T	T T	T T	T T	T T	T T	T C	T T	T T	T T	T T	T T
A00917:1294:H27N3DSX7:1:1101:11333:23187	141	T	T T	T T	? ?	T T	? ?	T T	T C	? ?	T T	? ?	? ?	? ?	? ?	? ?
A00917:1294:H27N3DSX7:1:1101:11333:23187	142	G	G G	G G	? ?	G G	? ?	G G	G A	? ?	G G	? ?	? ?	? ?	? ?	? ?
A00917:1294:H27N3DSX7:1:1101:11333:23187	144	G	G G	G G	? ?	G G	? ?	G G	G T	? ?	G G	? ?	? ?	? ?	? ?	? ?
A00917:1294:H27N3DSX7:1:1101:11342:28682	123	T	T T	T T	T T	T T	? ?	? ?	? ?	A A	? ?	T T	A A	T T	A A	? ?
A00917:1294:H27N3DSX7:1:1101:11342:28682	243	A	A A	A A	A A	A A	? ?	? ?	? ?	A T	? ?	A A	A A	A A	A T	? ?
A00917:1294:H27N3DSX7:1:1101:11369:25911	124	C	? ?	A A	? ?	A A	A A	A A	A A	A A	C A	? ?	? ?	? ?	? ?	? ?
A00917:1294:H27N3DSX7:1:1101:11451:29152	4	C	C C	C A	C C	C C	C C	C C	C C	C C	C C	C C	C C	C C	C C	C C
A00917:1294:H27N3DSX7:1:1101:11451:29152	107	C	C C	C G	C C	C C	C C	C C	C C	C C	C C	C C	C C	C C	C C	C C
A00917:1294:H27N3DSX7:1:1101:11451:29152	124	G	G G	G C	G G	G G	G G	G G	G G	G G	G G	G G	G G	G G	G G	G G
A00917:1294:H27N3DSX7:1:1101:11451:29152	129	C	C C	C C	C C	C G	C G	C C	C G	C C	C C	C G	C C	C G	C C	C C
A00917:1294:H27N3DSX7:1:1101:11451:29152	141	T	T T	T T	T T	T T	T T	T C	T T	T T	T T	T T	T T	T T	T T	T T
A00917:1294:H27N3DSX7:1:1101:11451:29152	146	A	A A	A A	A A	A A	A A	A A	A A	A G	A A	A A	A A	A A	A A	A A
A00917:1294:H27N3DSX7:1:1101:11451:37012	36	C	C C	C C	C C	C C	C C	C T	C C	C C	C C	C C	C C	C C	C C	C C
A00917:1294:H27N3DSX7:1:1101:11451:37012	46	A	A A	A A	A A	A A	A A	A T	A A	A A	A A	A A	A A	A A	A A	A A
A00917:1294:H27N3DSX7:1:1101:11451:37012	62	T	T T	T T	T T	T T	T C	T T	T T	T T	T T	T T	T C	T T	T T	T T
A00917:1294:H27N3DSX7:1:1101:11451:37012	64	C	C C	C C	C C	C C	C C	C C	C C	C C	C C	C C	C C	C C	C T	C C
A00917:1294:H27N3DSX7:1:1101:11451:37012	69	A	A A	G G	G G	G G	G G	G G	G G	G G	G G	A G	A G	G G	G G	G G
A00917:1294:H27N3DSX7:1:1101:11451:37012	73	G	G G	G G	G G	G G	G G	G C	G G	G G	G G	G G	G G	G G	G G	G G
A00917:1294:H27N3DSX7:1:1101:11451:37012	88	A	A A	A A	A A	A A	A A	A C	A A	A A	A A	A A	A A	A A	A A	A A
A00917:1294:H27N3DSX7:1:1101:11451:37012	160	G	G A	G G	G A	A A	G G	G A	G A	G A	G G	G A	G A	G A	G A	G G
A00917:1294:H27N3DSX7:1:1101:11451:37012	161	A	A G	G G	A G	A G	A G	G G	G G	A G	A A	A G	A G	A G	A G	G G
A00917:1294:H27N3DSX7:1:1101:11451:37012	163	G	G G	G G	G G	G G	G G	G G	G G	G G	G G	G G	G G	G G	G T	G G
A00917:1294:H27N3DSX7:1:1101:11451:37012	172	A	A G	A G	G G	G G	A A	A G	A A	A A	A A	A G	A A	A A	A A	A A
A00917:1294:H27N3DSX7:1:1101:11451:37012	175	C	C C	C C	C C	C C	C C	C T	C C	C C	C C	C C	C C	C C	C T	C C
A00917:1294:H27N3DSX7:1:1101:11451:37012	176	C	C C	C C	C C	C C	C C	C C	C C	C C	C C	C C	C C	C C	C T	C C
A00917:1294:H27N3DSX7:1:1101:11451:37012	177	A	G G	A G	G G	G G	G G	G G	G G	A A	A A	A G	G G	A G	G G	G G
A00917:1294:H27N3DSX7:1:1101:11451:37012	192	T	T C	T T	T T	T T	T C	T T	T T	T T	T C	T C	T T	T C	T T	T T
A00917:1294:H27N3DSX7:1:1101:11451:37012	213	A	A A	A A	A A	A A	A G	A G	A A	A A	A A	A A	A G	A A	A A	A A
A00917:1294:H27N3DSX7:1:1101:11460:16329	136	T	T T	? ?	T T	T T	G G	? ?	? ?	? ?	T A	T G	T T	G G	T T	T T
A00917:1294:H27N3DSX7:1:1101:11460:24972	144	G	? ?	? ?	? ?	? ?	? ?	? ?	? ?	? ?	? ?	G T	? ?	T T	? ?	? ?
A00917:1294:H27N3DSX7:1:1101:11478:21183	49	C	C C	C T	? ?	C C	? ?	? ?	? ?	? ?	C C	? ?	? ?	? ?	? ?	? ?
A00917:1294:H27N3DSX7:1:1101:11478:21183	138	A	A A	A A	? ?	A C	? ?	? ?	A A	? ?	A A	? ?	? ?	A A	? ?	? ?
A00917:1294:H27N3DSX7:1:1101:11478:21183	140	G	G A	G G	? ?	G A	? ?	? ?	G G	? ?	A A	? ?	? ?	A A	? ?	? ?
A00917:1294:H27N3DSX7:1:1101:11478:21183	189	A	A G	A A	? ?	A G	? ?	? ?	G G	? ?	G G	? ?	? ?	G G	? ?	? ?
A00917:1294:H27N3DSX7:1:1101:11478:21183	195	T	T C	T T	? ?	C C	? ?	? ?	T T	? ?	C C	? ?	? ?	T T	? ?	? ?
A00917:1294:H27N3DSX7:1:1101:11478:21183	198	G	G A	G G	? ?	G A	? ?	? ?	G G	? ?	A A	? ?	? ?	G G	? ?	? ?
A00917:1294:H27N3DSX7:1:1101:11478:21183	204	G	G T	G G	? ?	G T	? ?	? ?	G G	? ?	T T	? ?	? ?	G G	? ?	? ?
A00917:1294:H27N3DSX7:1:1101:11478:21183	215	C	C T	C C	? ?	T T	? ?	? ?	C T	? ?	T T	? ?	? ?	T T	? ?	? ?
A00917:1294:H27N3DSX7:1:1101:11478:21183	228	C	C T	C C	? ?	C T	? ?	? ?	C C	? ?	T T	? ?	? ?	C C	? ?	? ?
A00917:1294:H27N3DSX7:1:1101:11478:21183	229	A	A G	A A	? ?	A G	? ?	? ?	A G	? ?	G G	? ?	? ?	G G	? ?	? ?
A00917:1294:H27N3DSX7:1:1101:11478:21183	232	A	A G	A A	? ?	A G	? ?	? ?	A A	? ?	G G	? ?	? ?	A A	? ?	? ?
A00917:1294:H27N3DSX7:1:1101:11478:21183	238	C	C T	C C	? ?	C C	? ?	? ?	C C	? ?	C C	? ?	? ?	C C	? ?	? ?
A00917:1294:H27N3DSX7:1:1101:11478:21183	248	A	A G	A A	? ?	G G	? ?	? ?	A G	? ?	G G	? ?	? ?	G G	? ?	? ?
A00917:1294:H27N3DSX7:1:1101:11478:21183	267	G	G A	G G	? ?	G A	? ?	? ?	G G	? ?	A A	? ?	? ?	G G	? ?	? ?
A00917:1294:H27N3DSX7:1:1101:11514:11913	74	G	T T	T T	? ?	T T	G G	? ?	T T	T T	? ?	? ?	T T	? ?	T T	T T
A00917:1294:H27N3DSX7:1:1101:11514:11913	141	T	T T	T T	? ?	T T	T T	? ?	T T	T C	? ?	C C	T T	? ?	T T	T T
A00917:1294:H27N3DSX7:1:1101:11514:11913	144	A	A A	A A	? ?	A A	A A	? ?	A A	A C	? ?	C C	A A	? ?	A A	A A
A00917:1294:H27N3DSX7:1:1101:11568:35524	99	G	G G	G G	? ?	? ?	G G	G T	G G	? ?	G G	G G	? ?	G G	? ?	? ?
A00917:1294:H27N3DSX7:1:1101:11568:35524	121	G	A A	G G	? ?	? ?	G G	A A	G G	? ?	G G	G G	? ?	G G	? ?	? ?
A00917:1294:H27N3DSX7:1:1101:11568:35524	138	T	C C	T T	? ?	? ?	T T	T T	T T	? ?	T T	T T	? ?	T T	? ?	? ?
A00917:1294:H27N3DSX7:1:1101:11568:35524	189	G	G G	G G	? ?	? ?	G G	G A	G G	? ?	G G	G G	? ?	G G	? ?	? ?
A00917:1294:H27N3DSX7:1:1101:11568:35524	225	T	G G	T T	? ?	? ?	T T	G G	T T	? ?	T T	T T	? ?	T T	? ?	? ?
A00917:1294:H27N3DSX7:1:1101:11605:20306	34	T	? ?	C C	C C	C C	T C	C C	C C	C C	C C	C C	C C	C C	C C	? ?
A00917:1294:H27N3DSX7:1:1101:11605:20306	35	G	? ?	G A	G A	G G	G A	A A	A A	G G	G G	G G	G A	G G	G G	? ?
A00917:1294:H27N3DSX7:1:1101:11605:20306	43	G	? ?	G G	G A	G G	G G	G G	G A	G G	G G	G G	G G	G G	G G	? ?
A00917:1294:H27N3DSX7:1:1101:11605:20306	46	G	? ?	G G	G G	G G	G G	G G	G G	G G	G G	G G	G G	G A	G G	? ?
A00917:1294:H27N3DSX7:1:1101:11605:20306	49	C	? ?	C T	C C	T T	C T	C C	C T	C C	T T	C C	C T	C C	C C	? ?
A00917:1294:H27N3DSX7:1:1101:11605:20306	64	G	? ?	G G	G G	G G	G G	G G	G G	G G	G C	G G	G G	G G	G G	? ?
A00917:1294:H27N3DSX7:1:1101:11605:20306	82	C	? ?	C C	C T	C C	C C	C C	C C	C C	C C	C C	C C	C C	C C	? ?
A00917:1294:H27N3DSX7:1:1101:11605:20306	85	C	? ?	C T	C C	T T	C T	C C	C T	C C	C T	C C	C T	C C	C C	? ?
A00917:1294:H27N3DSX7:1:1101:11605:20306	111	C	? ?	C T	C C	T T	C T	C C	C T	C C	C T	C C	C T	C C	C C	? ?
A00917:1294:H27N3DSX7:1:1101:11605:20306	124	C	? ?	A A	A A	A A	A A	A A	A A	A A	A A	A A	A A	A A	A A	? ?
A00917:1294:H27N3DSX7:1:1101:11605:20306	131	C	? ?	C T	C C	T T	C T	C C	C T	C C	C T	C C	C T	C C	C C	? ?
A00917:1294:H27N3DSX7:1:1101:11605:20306	221	C	? ?	C C	C T	C C	C C	C C	C T	C C	C C	C C	C C	C C	C C	? ?
A00917:1294:H27N3DSX7:1:1101:11605:20306	231	T	? ?	T T	T G	T T	T T	T T	T G	T T	T T	T T	T T	T T	T T	? ?
A00917:1294:H27N3DSX7:1:1101:11605:20306	250	T	? ?	T C	T C	C C	T C	C C	C C	T T	T C	T T	T C	T T	T T	? ?
A00917:1294:H27N3DSX7:1:1101:11605:20306	251	C	? ?	C C	C C	C C	C C	C C	C C	C C	C T	C C	C C	C C	C C	? ?
A00917:1294:H27N3DSX7:1:1101:11668:30530	56	C	C C	C A	C C	C C	C C	? ?	C C	C C	C C	C C	C C	C C	C C	? ?
A00917:1294:H27N3DSX7:1:1101:11668:30530	74	C	C C	C C	C C	C C	C C	? ?	C T	C C	C C	C C	C T	C C	C C	? ?
A00917:1294:H27N3DSX7:1:1101:11668:30530	87	C	C C	C C	C C	C C	C C	? ?	C C	C T	C C	C C	C C	C C	C C	? ?
A00917:1294:H27N3DSX7:1:1101:11668:30530	88	C	C C	C C	C C	C C	C C	? ?	C C	C T	C C	C C	C C	C C	C C	? ?
A00917:1294:H27N3DSX7:1:1101:11668:30530	93	G	G G	G A	G A	G G	A A	? ?	G A	G A	G G	A A	A A	G A	G A	? ?
A00917:1294:H27N3DSX7:1:1101:11668:30530	189	G	G G	G A	G A	G G	G G	? ?	G A	G G	G G	G G	G G	G G	G G	? ?
A00917:1294:H27N3DSX7:1:1101:11668:30530	246	C	T T	C T	T T	C T	C C	? ?	T T	C T	C C	C C	C T	C T	C T	? ?
A00917:1294:H27N3DSX7:1:1101:11713:22122	118	A	? ?	? ?	? ?	? ?	? ?	? ?	? ?	A G	? ?	? ?	A A	A A	? ?	A A
A00917:1294:H27N3DSX7:1:1101:11713:22122	135	A	? ?	? ?	? ?	? ?	? ?	? ?	? ?	T T	? ?	? ?	T T	A A	? ?	T T
A00917:1294:H27N3DSX7:1:1101:11722:3098	45	A	G G	G G	G G	A A	A A	G G	A A	G G	G G	A A	A A	A A	A G	G G
A00917:1294:H27N3DSX7:1:1101:11722:3098	46	G	A A	A A	A A	G G	G G	A A	G G	A A	A A	G G	G G	G A	G A	A A
A00917:1294:H27N3DSX7:1:1101:11722:3098	57	A	G G	G G	G G	A A	A A	G G	A A	G G	G G	A A	A A	A G	A G	G G
A00917:1294:H27N3DSX7:1:1101:11722:3098	63	G	T T	T T	T T	G G	G G	T T	G T	T T	T T	G G	G G	G T	G T	T T
A00917:1294:H27N3DSX7:1:1101:11722:3098	69	T	C C	C C	C C	T T	T T	C C	T T	C C	C C	T T	T T	T C	T C	C C
A00917:1294:H27N3DSX7:1:1101:11722:3098	74	G	G G	G G	G G	G G	G G	G G	G G	G G	G G	G A	G G	G G	G A	G G
A00917:1294:H27N3DSX7:1:1101:11722:3098	85	G	A A	A A	A A	G G	G G	A A	G G	A A	A A	G G	G G	G A	G A	A A
A00917:1294:H27N3DSX7:1:1101:11722:3098	88	T	C C	C C	C C	T T	T T	C C	T T	C C	C C	T T	T T	T C	T C	C C
A00917:1294:H27N3DSX7:1:1101:11722:3098	92	T	C C	C C	T C	T T	T T	C C	T C	C C	C C	T T	T T	T T	T C	C C
A00917:1294:H27N3DSX7:1:1101:11722:3098	93	G	G G	G A	G G	G G	G G	G G	G G	G G	G G	G G	G G	G G	G G	G G
A00917:1294:H27N3DSX7:1:1101:11722:3098	99	T	T T	T A	T T	T T	T T	T T	T T	T T	T T	T T	T T	T T	T T	T T
A00917:1294:H27N3DSX7:1:1101:11722:3098	101	C	C C	C C	C C	C C	C C	C C	C C	C T	C C	C C	C C	C C	C C	C C
A00917:1294:H27N3DSX7:1:1101:11722:3098	105	G	G G	G G	G G	G G	G G	G G	G G	G G	G C	G G	G G	G G	G G	G G
A00917:1294:H27N3DSX7:1:1101:11722:3098	148	T	? ?	C C	? ?	T T	T C	? ?	T T	? ?	? ?	T C	T C	T C	T T	? ?
A00917:1294:H27N3DSX7:1:1101:11722:3098	156	A	? ?	G G	? ?	A A	A G	? ?	A A	? ?	? ?	A A	A G	A A	A A	? ?
A00917:1294:H27N3DSX7:1:1101:11722:3098	161	A	? ?	C C	? ?	A A	A C	? ?	A A	? ?	? ?	A C	A C	A C	A A	? ?
A00917:1294:H27N3DSX7:1:1101:11722:3098	164	A	? ?	G G	? ?	A A	A G	? ?	A A	? ?	? ?	A G	A G	A G	A A	? ?
A00917:1294:H27N3DSX7:1:1101:11722:3098	167	A	? ?	G G	? ?	A A	A G	? ?	A A	? ?	? ?	A G	A G	A G	A A	? ?
A00917:1294:H27N3DSX7:1:1101:11722:3098	168	A	? ?	G G	? ?	A A	A G	? ?	A A	? ?	? ?	A G	A G	A G	A A	? ?
A00917:1294:H27N3DSX7:1:1101:11722:3098	175	G	G G	G A	? ?	G G	G G	? ?	G G	? ?	? ?	G G	G A	G G	G G	? ?
A00917:1294:H27N3DSX7:1:1101:11722:3098	176	A	C C	C C	? ?	A A	A C	? ?	A A	? ?	? ?	A C	A C	A C	A A	? ?
A00917:1294:H27N3DSX7:1:1101:11722:3098	179	A	G G	A G	? ?	A A	A G	? ?	A A	? ?	? ?	A G	A A	A G	A A	? ?
A00917:1294:H27N3DSX7:1:1101:11722:3098	184	T	T T	T C	? ?	T T	T C	? ?	T T	? ?	? ?	T C	T T	T C	T T	? ?
A00917:1294:H27N3DSX7:1:1101:11722:3098	185	A	T T	T T	? ?	A A	A T	? ?	A A	? ?	? ?	A A	A T	A T	A A	? ?
A00917:1294:H27N3DSX7:1:1101:11722:3098	186	G	G G	G G	G G	G G	G G	G G	G G	G G	G G	G C	G G	G G	G G	G G
A00917:1294:H27N3DSX7:1:1101:11722:3098	188	A	A A	A T	A A	A A	A A	A A	A A	A A	A A	A A	A T	A A	A A	A A
A00917:1294:H27N3DSX7:1:1101:11722:3098	193	G	G G	G A	G G	G G	G A	G G	G G	G G	G G	G A	G G	G A	G G	G G
A00917:1294:H27N3DSX7:1:1101:11722:3098	204	G	A A	A A	A A	G A	G A	A A	G A	A A	A A	G A	G A	G A	A A	A A
A00917:1294:H27N3DSX7:1:1101:11722:3098	211	G	A A	A A	A A	G A	G A	A A	G A	A A	A A	G A	G A	G A	A A	A A
A00917:1294:H27N3DSX7:1:1101:11722:3098	218	C	C T	C T	C C	C T	C C	T T	C T	C T	T T	C T	C C	C T	C T	C T
A00917:1294:H27N3DSX7:1:1101:11722:3098	235	A	G G	G G	G G	A G	A G	G G	A G	G G	G G	A G	A G	A G	G G	G G
A00917:1294:H27N3DSX7:1:1101:11722:3098	245	A	G G	G G	G G	A G	G G	G G	G G	G G	G G	G G	A G	G G	G G	G G
A00917:1294:H27N3DSX7:1:1101:11722:3098	249	C	C C	C C	C C	C C	C C	C C	C C	C C	C C	C C	C C	C C	C C	C A
A00917:1294:H27N3DSX7:1:1101:11722:3098	262	A	T T	T T	T T	A T	T C	T T	A T	T T	T T	A T	A T	A T	T T	T T
A00917:1294:H27N3DSX7:1:1101:11749:3646	78	A	? ?	A A	? ?	? ?	? ?	? ?	? ?	A G	? ?	? ?	? ?	? ?	A A	? ?
A00917:1294:H27N3DSX7:1:1101:11749:3646	128	A	? ?	A A	? ?	? ?	? ?	? ?	? ?	A C	? ?	? ?	? ?	? ?	A A	? ?
A00917:1294:H27N3DSX7:1:1101:11767:1611	13	T	? ?	? ?	? ?	T T	? ?	? ?	? ?	C C	T T	T T	T T	? ?	? ?	? ?
A00917:1294:H27N3DSX7:1:1101:11767:1611	40	C	? ?	? ?	? ?	C C	? ?	? ?	? ?	T T	C C	C C	C C	? ?	? ?	? ?
A00917:1294:H27N3DSX7:1:1101:11767:1611	45	G	? ?	? ?	? ?	G G	? ?	? ?	? ?	A A	G G	G G	G G	? ?	? ?	? ?
A00917:1294:H27N3DSX7:1:1101:11767:1611	59	A	? ?	? ?	? ?	A A	? ?	? ?	? ?	G G	A A	A A	A A	? ?	? ?	? ?
A00917:1294:H27N3DSX7:1:1101:11767:1611	60	G	? ?	? ?	? ?	G G	? ?	? ?	? ?	A A	G G	G G	G G	? ?	? ?	? ?
A00917:1294:H27N3DSX7:1:1101:11767:1611	61	C	? ?	? ?	? ?	C C	? ?	? ?	? ?	A A	C C	C C	C C	? ?	? ?	? ?
A00917:1294:H27N3DSX7:1:1101:11767:1611	86	C	? ?	? ?	? ?	C T	? ?	? ?	? ?	C C	C C	C C	C C	? ?	? ?	? ?
A00917:1294:H27N3DSX7:1:1101:11767:1611	102	G	? ?	? ?	? ?	G A	? ?	? ?	? ?	G G	G G	G G	G G	? ?	? ?	? ?
A00917:1294:H27N3DSX7:1:1101:11767:1611	106	A	? ?	? ?	? ?	A A	? ?	? ?	? ?	C C	T T	A A	C C	? ?	? ?	? ?
A00917:1294:H27N3DSX7:1:1101:11767:1611	108	G	? ?	? ?	? ?	G G	? ?	? ?	? ?	A A	G G	G G	G G	? ?	? ?	? ?
A00917:1294:H27N3DSX7:1:1101:11767:1611	120	T	? ?	? ?	? ?	T T	? ?	? ?	? ?	A A	T T	T T	T T	? ?	? ?	? ?
A00917:1294:H27N3DSX7:1:1101:11767:1611	124	T	? ?	? ?	? ?	T T	? ?	? ?	? ?	G G	T T	T T	T T	? ?	? ?	? ?
A00917:1294:H27N3DSX7:1:1101:11767:1611	131	T	? ?	? ?	? ?	T T	? ?	? ?	? ?	A A	T T	T T	T T	? ?	? ?	? ?
A00917:1294:H27N3DSX7:1:1101:11803:6590	9	C	? ?	C C	C C	C T	C C	? ?	C C	T T	T T	C C	C C	C C	T T	C C
A00917:1294:H27N3DSX7:1:1101:11803:6590	12	C	? ?	C C	C C	C C	C C	? ?	C C	C C	C C	C C	C C	C A	C C	C C
A00917:1294:H27N3DSX7:1:1101:11803:6590	62	G	? ?	G G	G G	G G	G A	? ?	G A	G G	G G	G G	G G	G G	G G	G G
A00917:1294:H27N3DSX7:1:1101:11803:6590	92	C	? ?	C C	C C	C T	C C	? ?	C C	T T	T T	C C	C C	C C	T T	C C
A00917:1294:H27N3DSX7:1:1101:11803:6590	175	C	? ?	C C	C C	C T	C C	? ?	C C	T T	T T	C C	C C	C C	T T	C C
A00917:1294:H27N3DSX7:1:1101:11803:6590	210	T	? ?	T T	T T	T T	T T	? ?	T T	T T	T T	T T	T T	T A	T T	T T
A00917:1294:H27N3DSX7:1:1101:11803:6590	219	A	? ?	A A	T T	T T	T T	? ?	T T	T T	T T	T T	T T	T T	T T	T T
A00917:1294:H27N3DSX7:1:1101:11803:6590	227	G	? ?	G G	G G	G A	G G	? ?	G G	G G	G G	G G	G G	G G	G G	G G
A00917:1294:H27N3DSX7:1:1101:11803:6590	242	C	? ?	C C	C C	C T	C C	? ?	C C	T T	T T	C C	C C	C C	T T	C C
A00917:1294:H27N3DSX7:1:1101:11803:6590	243	G	? ?	G G	G G	G G	G G	? ?	G G	G G	G G	G G	G G	G A	G G	G G
A00917:1294:H27N3DSX7:1:1101:11894:35587	63	T	T T	T T	T A	T T	T T	T T	T A	T T	T T	T T	T A	T T	T T	T T
A00917:1294:H27N3DSX7:1:1101:11894:35587	73	T	T T	T G	T T	T T	T G	T T	T T	T T	T T	T T	T T	T T	T T	T T
A00917:1294:H27N3DSX7:1:1101:11894:35587	240	C	C C	C C	C A	C C	C C	C C	C C	C C	C C	C C	C C	C C	C C	C C
A00917:1294:H27N3DSX7:1:1101:11921:17065	31	G	G A	G G	G G	G G	G G	A A	A A	G A	A A	G A	A A	G G	A A	A A
A00917:1294:H27N3DSX7:1:1101:11921:17065	58	A	A G	A A	A A	A A	A A	A A	A A	A G	A A	A A	A A	A A	A A	A G
A00917:1294:H27N3DSX7:1:1101:11921:17065	136	G	G A	G A	G A	G A	G A	G A	A A	G G	A A	G A	A A	G A	A A	G A
A00917:1294:H27N3DSX7:1:1101:11921:17065	184	C	C T	C C	C C	C C	C C	C C	C C	C T	C C	C C	C C	C C	C C	C C
A00917:1294:H27N3DSX7:1:1101:11921:17065	190	C	C T	C T	C T	C T	C T	C T	T T	C C	T T	C T	T T	C T	T T	C T
A00917:1294:H27N3DSX7:1:1101:11921:17065	197	T	T C	T C	T C	T C	T C	T C	C C	T T	C C	T C	C C	T C	C C	T C
A00917:1294:H27N3DSX7:1:1101:11921:17065	214	G	G G	G G	G G	G G	G G	G G	G G	G A	G G	G G	G G	G G	G G	G G
A00917:1294:H27N3DSX7:1:1101:11921:17065	215	C	C T	C T	C T	C T	C T	T T	T T	C T	T T	C T	T T	C T	T T	T T
A00917:1294:H27N3DSX7:1:1101:11921:17065	216	C	C T	C T	C T	C T	C T	C T	T T	C C	T T	C T	T T	C T	T T	C T
A00917:1294:H27N3DSX7:1:1101:11921:17065	217	T	T C	T C	T C	T C	T C	T C	C C	T T	C C	T C	C C	T C	C C	T C
A00917:1294:H27N3DSX7:1:1101:11921:17065	229	T	A C	T A	T A	T A	T A	A C	A A	T T	A A	T A	A A	T A	A A	A C
A00917:1294:H27N3DSX7:1:1101:11921:17065	232	A	A T	A T	A T	A T	A T	A T	T T	A A	T T	A T	T T	A T	T T	A T
A00917:1294:H27N3DSX7:1:1101:11921:17065	236	T	T A	T T	T T	T T	T T	T T	T T	T T	T T	T T	T T	T T	T T	T T
A00917:1294:H27N3DSX7:1:1101:11921:17065	243	C	C T	C T	C T	C T	C T	C T	T T	C C	T T	C T	T T	C T	T T	C T
A00917:1294:H27N3DSX7:1:1101:11921:17065	244	A	A G	A G	A G	A G	A G	A G	G G	A A	G G	A G	G G	A G	G G	A G
A00917:1294:H27N3DSX7:1:1101:11921:17065	250	A	A T	A A	A A	A A	A A	A A	A A	A A	A A	A A	A A	A A	A A	A A
A00917:1294:H27N3DSX7:1:1101:11921:17065	254	C	C T	C C	C C	C C	C C	C C	C C	C T	C C	C C	C C	C C	C C	C C
A00917:1294:H27N3DSX7:1:1101:11921:17065	256	C	C T	C T	C T	C T	C T	C T	T T	C C	T T	C T	T T	C T	T T	C T
A00917:1294:H27N3DSX7:1:1101:11939:10895	6	T	T C	T T	T T	T T	T T	T T	T C	? ?	T T	T T	T C	T T	T T	T T
A00917:1294:H27N3DSX7:1:1101:11939:10895	10	A	A A	A A	A A	A A	A T	A A	A A	? ?	A A	A A	A A	A A	A A	A A
A00917:1294:H27N3DSX7:1:1101:11939:10895	13	T	T T	T T	T G	T T	T G	T T	T T	? ?	T G	T T	T T	T T	T G	T T
A00917:1294:H27N3DSX7:1:1101:11939:10895	38	C	C C	C C	C C	C C	C C	C C	C C	? ?	C C	C C	C A	C C	C C	C C
A00917:1294:H27N3DSX7:1:1101:11939:10895	67	C	C C	C C	C C	T T	C T	C C	C C	? ?	C C	C C	C C	C C	C C	C T
A00917:1294:H27N3DSX7:1:1101:11939:10895	72	G	G C	G G	G G	G G	G G	G G	G C	? ?	G G	G G	G G	G G	G G	G G
A00917:1294:H27N3DSX7:1:1101:11939:10895	109	T	T T	T T	T C	T T	T T	T T	T T	? ?	T T	T T	T T	T T	T T	T T
A00917:1294:H27N3DSX7:1:1101:11939:10895	143	T	T T	T T	T T	C C	T C	T C	T T	? ?	T C	T T	T C	T T	T T	T C
A00917:1294:H27N3DSX7:1:1101:11939:10895	148	T	T T	T T	T T	G G	T G	T T	T T	? ?	T G	T T	T G	T T	T T	G G
A00917:1294:H27N3DSX7:1:1101:11939:10895	186	C	C C	C C	C T	C C	C C	C C	C C	? ?	C C	C C	C C	C C	C T	C C
A00917:1294:H27N3DSX7:1:1101:11939:10895	202	G	G G	G G	G A	G G	G G	G G	G G	? ?	G G	G G	G G	G G	G G	G G
A00917:1294:H27N3DSX7:1:1101:11939:10895	208	C	T T	C C	T T	T T	T T	T T	T T	? ?	T T	T T	T T	T T	T T	C T
A00917:1294:H27N3DSX7:1:1101:11939:10895	220	A	A A	A A	A A	A A	A A	A A	A A	? ?	A A	A A	A A	A A	A C	A A
A00917:1294:H27N3DSX7:1:1101:11939:10895	226	A	A A	A A	A A	A A	A A	A A	A A	? ?	A A	A A	A A	A A	A G	A A
A00917:1294:H27N3DSX7:1:1101:11939:10895	240	G	G G	G G	G G	G G	G A	G G	G G	? ?	G G	G G	G G	G G	G G	G G
A00917:1294:H27N3DSX7:1:1101:12020:2895	61	T	T C	? ?	? ?	T T	C C	C C	T T	C A	T T	? ?	T C	T T	? ?	T T
A00917:1294:H27N3DSX7:1:1101:12020:2895	111	C	C T	? ?	? ?	C C	C C	C C	C C	C C	C C	? ?	C C	C C	? ?	C C
A00917:1294:H27N3DSX7:1:1101:12020:2895	113	C	C A	? ?	? ?	C C	C C	C C	C C	C C	C C	? ?	C C	C C	? ?	C C
A00917:1294:H27N3DSX7:1:1101:12020:2895	114	C	C T	? ?	? ?	C C	C C	C C	C C	C C	C C	? ?	C T	C C	? ?	C C
A00917:1294:H27N3DSX7:1:1101:12020:2895	116	G	G G	? ?	? ?	G G	G A	G G	G G	G G	A A	? ?	G G	G G	? ?	G G
A00917:1294:H27N3DSX7:1:1101:12020:2895	122	C	C C	? ?	? ?	C C	C C	C C	C C	C T	C C	? ?	C C	C C	? ?	C C
A00917:1294:H27N3DSX7:1:1101:12020:2895	133	C	C C	? ?	? ?	C T	C T	C C	C C	C C	C C	? ?	C C	C C	? ?	C C
A00917:1294:H27N3DSX7:1:1101:12020:2895	135	G	G T	? ?	? ?	G G	G G	G G	G T	G G	G G	? ?	G G	G G	? ?	G G
A00917:1294:H27N3DSX7:1:1101:12020:2895	138	T	T A	? ?	? ?	T A	T T	T T	T A	T A	T T	? ?	T T	T T	? ?	A A
A00917:1294:H27N3DSX7:1:1101:12020:2895	165	C	C T	? ?	? ?	C C	C C	C C	C C	C T	C C	? ?	C C	C C	? ?	C C
A00917:1294:H27N3DSX7:1:1101:12020:2895	168	G	G G	? ?	? ?	G G	G A	A A	G G	G G	G G	? ?	G G	G G	? ?	G G
A00917:1294:H27N3DSX7:1:1101:12020:2895	169	C	C C	? ?	? ?	C C	C T	C C	C C	C C	C C	? ?	C C	C C	? ?	C C
A00917:1294:H27N3DSX7:1:1101:12020:2895	172	T	T C	? ?	? ?	T T	T T	T T	T T	T T	T T	? ?	T T	T T	? ?	T T
A00917:1294:H27N3DSX7:1:1101:12020:2895	187	A	C C	? ?	? ?	A C	C C	C C	C C	A C	A A	? ?	A C	A A	? ?	A A
A00917:1294:H27N3DSX7:1:1101:12020:2895	209	T	T G	? ?	? ?	G G	G G	G G	G C	T G	T T	? ?	T G	T T	? ?	T T
A00917:1294:H27N3DSX7:1:1101:12029:21136	180	G	G G	? ?	? ?	T T	G G	T T	T T	T T	T T	T T	G G	T T	T T	G G
A00917:1294:H27N3DSX7:1:1101:12029:4476	28	C	? ?	T T	C C	C C	C C	C C	C C	C C	C C	C C	C C	C C	C C	C C
A00917:1294:H27N3DSX7:1:1101:12029:4476	79	A	? ?	G G	A A	A A	A A	G G	A G	G G	G G	A G	A G	A G	G G	G G
A00917:1294:H27N3DSX7:1:1101:12029:4476	171	C	? ?	C A	C C	C A	C C	C C	C C	C C	C C	C C	C C	C C	C C	C C
A00917:1294:H27N3DSX7:1:1101:12029:4476	198	A	? ?	A T	A A	A A	A A	T T	A A	A A	A A	A A	A A	A A	A A	A A
A00917:1294:H27N3DSX7:1:1101:12066:36229	5	G	? ?	? ?	A A	? ?	G A	? ?	? ?	? ?	? ?	? ?	? ?	? ?	? ?	? ?
A00917:1294:H27N3DSX7:1:1101:12066:36229	12	T	? ?	? ?	G G	? ?	T G	? ?	? ?	? ?	? ?	? ?	? ?	? ?	? ?	? ?
A00917:1294:H27N3DSX7:1:1101:12066:36229	14	A	? ?	? ?	A A	? ?	A T	? ?	? ?	? ?	? ?	? ?	? ?	? ?	? ?	? ?
A00917:1294:H27N3DSX7:1:1101:12066:36229	32	C	? ?	? ?	G G	? ?	C G	? ?	? ?	? ?	? ?	? ?	? ?	? ?	? ?	? ?
A00917:1294:H27N3DSX7:1:1101:12066:36229	49	T	G G	G G	G G	G G	T G	G G	G G	G G	G G	G G	G G	G G	G G	G G
A00917:1294:H27N3DSX7:1:1101:12066:36229	60	A	A A	A A	A A	A A	A G	A A	A A	A A	A A	A A	A A	A A	A A	A A
A00917:1294:H27N3DSX7:1:1101:12066:36229	79	T	G G	G G	G G	G G	T G	G G	G G	G G	G G	G G	G G	G G	G G	G G
A00917:1294:H27N3DSX7:1:1101:12066:36229	84	T	G G	G G	G G	G G	T G	G G	G G	G G	G G	G G	G G	G G	G G	G G
A00917:1294:H27N3DSX7:1:1101:12066:36229	91	A	G G	G G	G G	G G	A G	G G	G G	G G	G G	G G	G G	G G	G G	G G
A00917:1294:H27N3DSX7:1:1101:12066:36229	107	G	G G	G G	G G	G G	G A	G G	G G	G G	G G	G G	G G	G G	G G	G G
A00917:1294:H27N3DSX7:1:1101:12066:36229	175	C	T T	T T	T T	T T	C T	T T	T T	T T	T T	T T	T T	T T	T T	T T
A00917:1294:H27N3DSX7:1:1101:12066:36229	187	A	C C	C C	C C	C C	A C	C C	C C	A A	C C	C C	A A	C C	C C	C C
A00917:1294:H27N3DSX7:1:1101:12129:24064	25	G	G G	G G	G G	G G	G A	A A	G G	G G	? ?	G G	G G	G G	G G	A A
A00917:1294:H27N3DSX7:1:1101:12129:24064	30	A	A A	A A	A A	A A	A A	A A	A A	A C	? ?	A A	A A	A A	A C	A A
A00917:1294:H27N3DSX7:1:1101:12129:24064	37	A	A A	A A	A A	A A	A A	A T	A A	A A	? ?	A A	A A	A A	A A	A A
A00917:1294:H27N3DSX7:1:1101:12129:24064	50	C	C C	C C	C C	C C	C C	C C	C T	C C	? ?	C T	C C	C T	C C	C C
A00917:1294:H27N3DSX7:1:1101:12129:24064	82	G	G G	G G	G G	G G	G G	G G	G A	G G	? ?	G A	G G	G A	G G	G G
A00917:1294:H27N3DSX7:1:1101:12129:24064	84	T	T T	T T	T T	T T	T G	G G	T T	T T	? ?	T T	T T	T T	T T	G G
A00917:1294:H27N3DSX7:1:1101:12129:24064	121	C	C C	C C	C C	C C	C C	C A	C C	C C	? ?	C C	C C	C C	C C	C C
A00917:1294:H27N3DSX7:1:1101:12129:24064	166	T	T T	T T	T T	T T	T C	C C	T T	T T	? ?	T T	T T	T T	T T	C C
A00917:1294:H27N3DSX7:1:1101:12129:24064	168	A	A A	G G	A A	A A	A A	A A	A A	A A	? ?	A A	A A	A A	A A	A A
A00917:1294:H27N3DSX7:1:1101:12129:24064	184	C	T T	T T	C C	T T	T T	T T	C T	T T	? ?	C T	T T	C T	T T	T T
A00917:1294:H27N3DSX7:1:1101:12129:24064	185	A	A A	A A	A A	A A	A T	T T	A A	A A	? ?	A A	A A	A A	A A	T T
A00917:1294:H27N3DSX7:1:1101:12129:24064	194	G	T T	T T	T T	T T	T T	T T	T T	T T	? ?	T T	T T	T T	T T	T T
A00917:1294:H27N3DSX7:1:1101:12129:24064	220	G	G G	G G	G G	G G	G A	A A	G G	G G	? ?	G G	G G	G G	G G	A A
A00917:1294:H27N3DSX7:1:1101:12129:24064	234	T	C C	C C	T T	C C	C C	C C	T C	C C	? ?	C C	C C	C C	C C	C C
A00917:1294:H27N3DSX7:1:1101:12129:24064	236	G	G G	G G	G G	G G	G A	A A	G G	G G	? ?	G G	G G	G G	G G	A A
A00917:1294:H27N3DSX7:1:1101:12129:24064	239	T	T T	T T	T T	T T	T T	T T	T A	T T	? ?	T A	T T	T A	T T	T T
A00917:1294:H27N3DSX7:1:1101:12129:24064	244	C	C C	C C	C C	C C	C C	C C	C T	C C	? ?	C T	C C	C T	C C	C C
A00917:1294:H27N3DSX7:1:1101:12129:3145	29	C	C T	C C	C C	C C	C C	C A	T T	C C	C C	C C	C C	C C	C C	C C
A00917:1294:H27N3DSX7:1:1101:12129:3145	31	A	G G	G G	G G	G G	G G	G G	G G	G G	G G	G G	G G	A A	G G	G G
A00917:1294:H27N3DSX7:1:1101:12129:3145	91	A	A A	C C	A A	A A	C C	A A	A A	A C	A A	A A	A C	A A	A C	A A
A00917:1294:H27N3DSX7:1:1101:12129:3145	121	C	C C	C C	C T	C T	C C	C C	C C	C C	C C	C C	C C	C C	C C	C C
A00917:1294:H27N3DSX7:1:1101:12129:3145	122	C	C C	C C	C C	C C	C C	C C	C C	C C	C C	C C	C C	C C	C G	C C
A00917:1294:H27N3DSX7:1:1101:12129:3145	125	C	C C	C C	C C	C C	C C	C C	C C	C T	C C	C C	C C	C C	C T	T T
A00917:1294:H27N3DSX7:1:1101:12129:3145	132	A	A A	A A	A A	A A	A A	A A	A A	A T	A A	A A	A A	A A	A T	A A
A00917:1294:H27N3DSX7:1:1101:12129:3145	137	C	C C	C C	C C	C C	C C	C A	C C	C C	C C	C C	C C	C C	C C	C C
A00917:1294:H27N3DSX7:1:1101:12129:3145	169	G	G G	G G	G G	G G	A A	G G	G G	G A	G G	G G	G A	G G	G A	G G
A00917:1294:H27N3DSX7:1:1101:12129:3145	172	G	G A	G G	G G	G G	G G	G G	A A	G G	G G	G G	G G	G G	G G	G G
A00917:1294:H27N3DSX7:1:1101:12129:3145	198	C	C C	C C	C C	C C	C C	C T	C C	C C	C C	C C	C T	C C	C C	C C
A00917:1294:H27N3DSX7:1:1101:12129:3145	219	T	T T	T T	T T	T T	T T	T C	T T	T T	T T	T T	T C	T T	T T	T T
A00917:1294:H27N3DSX7:1:1101:12129:3145	230	A	A A	A A	A A	A A	A A	A C	A A	A A	A A	A A	A C	A A	A A	A A
A00917:1294:H27N3DSX7:1:1101:12138:14716	9	C	? ?	C G	? ?	? ?	? ?	C C	? ?	C C	? ?	C C	G G	? ?	C C	C C
A00917:1294:H27N3DSX7:1:1101:12138:14716	45	C	? ?	A A	? ?	? ?	? ?	A A	? ?	A A	? ?	C A	A A	? ?	A A	C A
A00917:1294:H27N3DSX7:1:1101:12138:14716	50	C	? ?	A A	? ?	? ?	? ?	A A	? ?	A A	? ?	C A	A A	? ?	A A	C A
A00917:1294:H27N3DSX7:1:1101:12138:14716	52	G	? ?	T T	? ?	? ?	? ?	T T	? ?	T T	? ?	G T	G G	? ?	T T	G T
A00917:1294:H27N3DSX7:1:1101:12138:14716	144	T	? ?	T C	? ?	? ?	? ?	C C	? ?	T T	? ?	T T	T T	? ?	T T	T C
A00917:1294:H27N3DSX7:1:1101:12138:14716	170	A	? ?	A A	? ?	? ?	? ?	A A	? ?	A A	? ?	A G	A A	? ?	A A	A A
A00917:1294:H27N3DSX7:1:1101:12138:14716	179	T	? ?	G G	? ?	? ?	? ?	G G	? ?	G G	? ?	G G	G G	? ?	G G	G G
A00917:1294:H27N3DSX7:1:1101:12138:14716	182	G	? ?	G A	? ?	? ?	? ?	G G	? ?	G G	? ?	G G	G G	? ?	G G	G G
A00917:1294:H27N3DSX7:1:1101:12156:11616	67	G	? ?	? ?	? ?	? ?	? ?	? ?	? ?	? ?	? ?	? ?	? ?	G T	? ?	? ?
A00917:1294:H27N3DSX7:1:1101:12156:11616	124	T	? ?	? ?	? ?	? ?	? ?	? ?	? ?	? ?	? ?	? ?	? ?	T A	? ?	? ?
A00917:1294:H27N3DSX7:1:1101:12183:12571	11	G	G G	? ?	A A	G G	A A	G G	? ?	A A	G G	? ?	G G	A A	A A	A A
A00917:1294:H27N3DSX7:1:1101:12183:12571	43	C	C C	? ?	C C	C C	C T	C C	? ?	C C	C C	? ?	C C	C T	C C	C C
A00917:1294:H27N3DSX7:1:1101:12183:12571	66	T	T T	? ?	T T	T T	G G	T T	? ?	T G	T T	? ?	T T	G G	G G	G G
A00917:1294:H27N3DSX7:1:1101:12183:12571	89	A	A A	? ?	A A	A A	A G	A A	? ?	A A	A A	? ?	A A	A G	A A	A A
A00917:1294:H27N3DSX7:1:1101:12183:12571	114	G	G G	? ?	G G	G A	G G	G G	? ?	G G	G G	? ?	G G	G G	G G	G G
A00917:1294:H27N3DSX7:1:1101:12183:12571	120	C	C C	? ?	C C	C T	C C	C C	? ?	C C	C C	? ?	C C	C C	C C	C C
A00917:1294:H27N3DSX7:1:1101:12183:12571	137	A	A A	? ?	A A	A A	A A	A A	? ?	A C	A A	? ?	A A	A A	A A	A A
A00917:1294:H27N3DSX7:1:1101:12183:12571	144	G	G G	? ?	G G	G G	G G	G G	? ?	G G	G G	? ?	G G	G A	G G	G G
A00917:1294:H27N3DSX7:1:1101:12183:12571	149	A	A A	? ?	A A	A A	A G	A A	? ?	G G	A A	? ?	A A	G G	A G	A A
A00917:1294:H27N3DSX7:1:1101:12183:12571	171	G	G G	? ?	G G	G G	G G	G G	? ?	G A	G G	? ?	G G	G G	G A	G G
A00917:1294:H27N3DSX7:1:1101:12183:12571	188	C	C C	? ?	C C	C C	C T	C C	? ?	C C	C C	? ?	C C	C C	C C	T T
A00917:1294:H27N3DSX7:1:1101:12183:12571	195	T	G G	? ?	T T	G G	G G	G G	? ?	G G	G G	? ?	T T	G G	G G	G G
A00917:1294:H27N3DSX7:1:1101:12183:12571	199	T	T T	? ?	T T	T T	T C	T T	? ?	C C	T T	? ?	T T	T C	T C	C C
A00917:1294:H27N3DSX7:1:1101:12183:12571	207	G	G G	? ?	G G	G G	G G	G G	? ?	G G	G G	? ?	G G	G A	G A	G G
A00917:1294:H27N3DSX7:1:1101:12183:12571	210	G	G G	? ?	G G	G G	G G	G G	? ?	A A	G G	? ?	G G	G G	G A	G G
A00917:1294:H27N3DSX7:1:1101:12192:21512	119	G	? ?	G G	? ?	? ?	? ?	A A	? ?	? ?	? ?	? ?	? ?	G G	? ?	? ?
A00917:1294:H27N3DSX7:1:1101:12210:25488	32	C	? ?	? ?	? ?	? ?	C C	? ?	C C	C C	? ?	A A	? ?	A A	C C	? ?
A00917:1294:H27N3DSX7:1:1101:12210:25488	51	G	? ?	? ?	? ?	? ?	G G	? ?	G G	G G	? ?	A A	? ?	A A	G G	? ?
A00917:1294:H27N3DSX7:1:1101:12210:25488	124	A	? ?	? ?	? ?	? ?	A A	? ?	G G	A A	? ?	A A	? ?	A A	A A	? ?
A00917:1294:H27N3DSX7:1:1101:12210:25488	179	G	? ?	? ?	? ?	? ?	G G	? ?	A A	G G	? ?	G G	? ?	G G	G G	? ?
A00917:1294:H27N3DSX7:1:1101:12219:34084	43	C	? ?	A A	? ?	? ?	? ?	? ?	? ?	? ?	? ?	? ?	C C	A A	? ?	? ?
A00917:1294:H27N3DSX7:1:1101:12228:2472	4	T	T T	T T	T T	T T	T T	T T	T T	T T	T C	T T	T T	T T	T T	T T
A00917:1294:H27N3DSX7:1:1101:12228:2472	17	C	T T	T T	T T	T T	C T	T T	T T	T T	T T	T T	T T	T T	T T	T T
A00917:1294:H27N3DSX7:1:1101:12228:2472	30	T	T T	T T	T T	T T	T T	T T	T T	T C	T T	T T	T T	T T	T C	T T
A00917:1294:H27N3DSX7:1:1101:12228:2472	40	A	A A	A A	A A	A A	A A	A A	A A	A A	A A	A A	A G	A A	A A	A A
A00917:1294:H27N3DSX7:1:1101:12228:2472	43	G	G G	G G	G C	G C	G G	G C	G C	G C	G C	G C	G C	G C	G C	G G
A00917:1294:H27N3DSX7:1:1101:12228:2472	55	T	T T	T T	T A	T A	T T	T A	T A	T A	T A	T A	T A	T A	T A	T T
A00917:1294:H27N3DSX7:1:1101:12228:2472	133	C	C C	C C	C C	C C	C A	C C	C C	C C	C C	C C	C C	C C	C C	C C
A00917:1294:H27N3DSX7:1:1101:12228:2472	136	G	G A	A A	G A	G A	G A	G A	G G	G G	G A	G G	G A	G G	G G	G A
A00917:1294:H27N3DSX7:1:1101:12228:2472	141	G	G A	G G	G G	G G	G G	G G	G G	G G	G G	G G	G G	G G	G G	G G
A00917:1294:H27N3DSX7:1:1101:12228:2472	148	A	A G	G G	A G	A A	A G	A G	A A	A A	A G	A A	A G	A A	A A	A A
A00917:1294:H27N3DSX7:1:1101:12228:2472	160	G	G A	G G	G G	G G	G G	G G	G G	G G	G G	G G	G G	G G	G G	G G
A00917:1294:H27N3DSX7:1:1101:12228:2472	208	T	T T	T T	T C	T C	T T	T C	T C	C C	T C	T C	T C	T C	C C	T T
A00917:1294:H27N3DSX7:1:1101:12228:2472	254	A	A A	A A	A G	A A	A A	A A	A A	A A	A A	A A	A A	A A	A A	A A
A00917:1294:H27N3DSX7:1:1101:12264:20040	19	G	G G	? ?	? ?	? ?	G G	? ?	? ?	G G	A A	A A	? ?	? ?	? ?	? ?
A00917:1294:H27N3DSX7:1:1101:12264:20040	24	T	T T	? ?	? ?	? ?	T T	? ?	? ?	C C	C C	C C	? ?	? ?	? ?	? ?
A00917:1294:H27N3DSX7:1:1101:12264:20040	33	G	G G	? ?	? ?	? ?	G G	? ?	? ?	G G	A A	A A	? ?	? ?	? ?	? ?
A00917:1294:H27N3DSX7:1:1101:12264:20040	36	G	T T	? ?	? ?	? ?	G G	? ?	? ?	G G	G G	G G	? ?	? ?	? ?	? ?
A00917:1294:H27N3DSX7:1:1101:12264:20040	46	C	C C	? ?	? ?	? ?	C C	? ?	? ?	C C	T T	T T	? ?	? ?	? ?	? ?
A00917:1294:H27N3DSX7:1:1101:12264:20040	54	T	T T	? ?	? ?	? ?	T T	? ?	? ?	T T	G G	T T	? ?	? ?	? ?	? ?
A00917:1294:H27N3DSX7:1:1101:12264:20040	59	A	A A	? ?	? ?	? ?	A A	? ?	? ?	A A	G G	G G	? ?	? ?	? ?	? ?
A00917:1294:H27N3DSX7:1:1101:12264:20040	60	G	G G	? ?	? ?	? ?	G G	? ?	? ?	G G	A A	G G	? ?	? ?	? ?	? ?
A00917:1294:H27N3DSX7:1:1101:12264:20040	61	C	C C	? ?	? ?	? ?	C C	? ?	? ?	C C	T T	T T	? ?	? ?	? ?	? ?
A00917:1294:H27N3DSX7:1:1101:12264:20040	62	C	T T	? ?	? ?	? ?	C C	? ?	? ?	C C	C C	C C	? ?	? ?	? ?	? ?
A00917:1294:H27N3DSX7:1:1101:12264:20040	64	A	G G	? ?	? ?	? ?	A A	? ?	? ?	G G	G G	G G	? ?	? ?	? ?	? ?
A00917:1294:H27N3DSX7:1:1101:12264:20040	89	T	C C	? ?	? ?	? ?	T T	? ?	? ?	C C	T T	T T	? ?	? ?	? ?	? ?
A00917:1294:H27N3DSX7:1:1101:12264:20040	93	G	C C	? ?	? ?	? ?	G G	? ?	? ?	G G	G G	G G	? ?	? ?	? ?	? ?
A00917:1294:H27N3DSX7:1:1101:12264:20040	98	A	A A	? ?	? ?	? ?	A A	? ?	? ?	G G	T T	T T	? ?	? ?	? ?	? ?
A00917:1294:H27N3DSX7:1:1101:12264:20040	99	T	T T	? ?	? ?	? ?	T T	? ?	? ?	T T	A A	A A	? ?	? ?	? ?	? ?
A00917:1294:H27N3DSX7:1:1101:12264:20040	103	T	T T	? ?	? ?	? ?	T T	? ?	? ?	T T	G G	G G	? ?	? ?	? ?	? ?
A00917:1294:H27N3DSX7:1:1101:12264:20040	107	G	T T	? ?	? ?	? ?	G C	? ?	? ?	C C	C C	C C	? ?	? ?	? ?	? ?
A00917:1294:H27N3DSX7:1:1101:12264:20040	112	T	T T	? ?	? ?	? ?	T T	? ?	? ?	T T	C C	T T	? ?	? ?	? ?	? ?
A00917:1294:H27N3DSX7:1:1101:12264:20040	116	C	C C	? ?	? ?	? ?	C C	? ?	? ?	C C	T T	T T	? ?	? ?	? ?	? ?
A00917:1294:H27N3DSX7:1:1101:12264:20040	120	G	G G	? ?	? ?	? ?	G G	? ?	? ?	G G	A A	A A	? ?	? ?	? ?	? ?
A00917:1294:H27N3DSX7:1:1101:12264:20040	161	G	T T	? ?	? ?	? ?	G G	? ?	? ?	C C	T T	T T	? ?	? ?	? ?	? ?
A00917:1294:H27N3DSX7:1:1101:12264:20040	178	C	G G	? ?	? ?	? ?	C C	? ?	? ?	C C	G G	G G	? ?	? ?	? ?	? ?
A00917:1294:H27N3DSX7:1:1101:1226:26005	11	G	G G	G G	G G	? ?	? ?	A A	G G	A A	? ?	G A	G G	A A	G G	? ?
A00917:1294:H27N3DSX7:1:1101:1226:26005	193	T	G G	G G	T T	? ?	? ?	T T	G G	T T	? ?	G G	G G	G G	G G	? ?
A00917:1294:H27N3DSX7:1:1101:1226:26005	207	G	A A	G G	G G	? ?	? ?	G G	G G	A A	? ?	G A	A A	A A	G G	? ?
A00917:1294:H27N3DSX7:1:1101:1226:26005	235	C	C C	C C	C C	? ?	? ?	C C	C C	C C	? ?	C T	C C	T T	C C	? ?
A00917:1294:H27N3DSX7:1:1101:1226:26005	249	T	G G	G G	T T	? ?	? ?	T T	G G	G G	? ?	G G	G G	G G	G G	? ?
A00917:1294:H27N3DSX7:1:1101:12364:15765	116	T	G G	? ?	G G	? ?	? ?	? ?	G G	? ?	? ?	? ?	? ?	T T	? ?	? ?
A00917:1294:H27N3DSX7:1:1101:12364:15765	129	T	T T	? ?	A A	? ?	? ?	? ?	A A	? ?	? ?	? ?	? ?	T T	? ?	? ?
A00917:1294:H27N3DSX7:1:1101:12364:15765	219	T	G G	? ?	G G	? ?	? ?	? ?	G G	? ?	? ?	? ?	? ?	T T	? ?	? ?
A00917:1294:H27N3DSX7:1:1101:12400:9627	67	G	T T	? ?	T T	T T	? ?	? ?	? ?	T T	? ?	T T	G G	T T	T T	? ?
A00917:1294:H27N3DSX7:1:1101:12418:22999	12	A	A A	A C	A A	? ?	A A	C C	A A	? ?	A A	? ?	? ?	? ?	A A	A A
A00917:1294:H27N3DSX7:1:1101:12418:22999	80	G	T T	G T	G G	? ?	G G	T T	G G	? ?	G G	? ?	? ?	? ?	G G	G G
A00917:1294:H27N3DSX7:1:1101:12418:22999	202	A	A A	A C	A A	? ?	A A	A A	A A	? ?	A A	? ?	? ?	? ?	A A	A A
A00917:1294:H27N3DSX7:1:1101:12418:22999	203	C	C C	C T	C C	? ?	C C	C C	C C	? ?	C C	? ?	? ?	? ?	C C	C C
A00917:1294:H27N3DSX7:1:1101:12445:1814	33	G	G G	G G	G G	G T	G T	G G	G G	G G	G G	G T	G G	G G	G G	G G
A00917:1294:H27N3DSX7:1:1101:12445:1814	41	G	G G	G G	G G	G G	G A	G G	G G	G G	G G	G G	G G	G G	G G	G G
A00917:1294:H27N3DSX7:1:1101:12445:1814	93	A	A A	A G	A A	A A	A A	A A	A A	A A	A A	A A	A A	A A	G G	A A
A00917:1294:H27N3DSX7:1:1101:12445:1814	140	T	T T	T T	T T	T T	T T	T A	T T	T T	T T	T T	T T	T T	T T	T T
A00917:1294:H27N3DSX7:1:1101:12445:1814	156	G	G G	G G	G G	G G	G G	G G	G G	G G	G T	G G	G G	G G	G G	G G
A00917:1294:H27N3DSX7:1:1101:12445:1814	170	T	T T	T T	T T	T T	T T	T T	T T	T T	T T	T T	T C	T T	T T	T T
A00917:1294:H27N3DSX7:1:1101:12445:1814	182	T	T C	T C	T C	T C	T T	T C	T T	T T	T C	T T	T T	T C	T T	T T
A00917:1294:H27N3DSX7:1:1101:12445:1814	193	G	G G	G G	G G	G C	G C	G C	G G	G G	G G	C C	G C	G C	G G	G G
A00917:1294:H27N3DSX7:1:1101:12445:1814	208	A	A A	A A	A A	A A	A A	A A	A A	A A	A A	A A	A A	A A	A A	A C
A00917:1294:H27N3DSX7:1:1101:12445:1814	221	T	T T	T C	T T	T T	T T	T T	T T	T T	T T	T T	T T	T T	C C	T T
A00917:1294:H27N3DSX7:1:1101:12500:8108	132	T	T C	T C	T T	? ?	T T	C C	C C	? ?	C C	T T	T C	T T	T T	C C
A00917:1294:H27N3DSX7:1:1101:12500:8108	137	A	A C	A A	A A	? ?	A A	A A	A A	? ?	A A	A A	A A	A A	A A	A A
A00917:1294:H27N3DSX7:1:1101:12518:15468	96	T	? ?	T T	G G	? ?	G G	T T	G G	G G	? ?	? ?	G G	? ?	? ?	T T
A00917:1294:H27N3DSX7:1:1101:12518:15468	153	A	? ?	A A	C C	? ?	C C	? ?	C C	C C	? ?	? ?	C C	? ?	? ?	A A
A00917:1294:H27N3DSX7:1:1101:12581:15483	67	A	A A	A A	? ?	A A	A A	? ?	? ?	? ?	? ?	? ?	? ?	? ?	? ?	G G
A00917:1294:H27N3DSX7:1:1101:12581:15483	119	C	A A	C C	? ?	A A	A A	? ?	? ?	? ?	? ?	? ?	? ?	? ?	? ?	A A
A00917:1294:H27N3DSX7:1:1101:12581:15483	158	A	G G	A A	? ?	G G	A A	? ?	? ?	? ?	? ?	? ?	? ?	? ?	? ?	G G
A00917:1294:H27N3DSX7:1:1101:12581:15483	182	A	C C	A A	? ?	C C	C C	? ?	? ?	? ?	? ?	? ?	? ?	? ?	? ?	C C
A00917:1294:H27N3DSX7:1:1101:12581:15483	193	T	G G	T T	? ?	T T	G G	? ?	? ?	? ?	? ?	? ?	? ?	? ?	? ?	G G
A00917:1294:H27N3DSX7:1:1101:12581:15483	211	C	T T	C C	? ?	T T	C C	? ?	? ?	? ?	? ?	? ?	? ?	? ?	? ?	T T
A00917:1294:H27N3DSX7:1:1101:12581:15483	272	T	C C	T T	? ?	C C	T T	? ?	? ?	? ?	? ?	? ?	? ?	? ?	? ?	C C
A00917:1294:H27N3DSX7:1:1101:12626:2785	10	T	T T	T C	C C	T C	? ?	C C	C C	C C	C C	T C	C C	C C	T C	T C
A00917:1294:H27N3DSX7:1:1101:12626:2785	37	C	C C	C T	C C	C T	? ?	C C	C C	C T	C T	C C	C C	C C	C C	C T
A00917:1294:H27N3DSX7:1:1101:12626:2785	48	G	G G	G G	G G	G G	? ?	G G	G G	G G	G G	G C	G C	G G	G G	G G
A00917:1294:H27N3DSX7:1:1101:12626:2785	86	T	T T	T T	T T	T T	? ?	T T	T T	T A	T A	T T	T T	T T	T T	T T
A00917:1294:H27N3DSX7:1:1101:12626:2785	87	A	A A	A A	A C	A A	? ?	A A	A A	A C	A C	A A	A A	A A	A C	A A
A00917:1294:H27N3DSX7:1:1101:12626:2785	118	G	G G	G G	G G	G G	? ?	G G	G G	G G	G G	G T	G T	G G	G G	G G
A00917:1294:H27N3DSX7:1:1101:12626:2785	184	A	G G	G G	G G	G G	? ?	G G	G G	G G	G G	G G	G G	G G	A G	G G
A00917:1294:H27N3DSX7:1:1101:12626:2785	188	T	C C	C C	C C	C C	? ?	C C	C C	C C	C C	C C	C C	C C	T C	C C
A00917:1294:H27N3DSX7:1:1101:12626:2785	241	T	T T	T A	A A	T A	? ?	T A	T A	T A	T A	T A	T A	T A	T A	T A
A00917:1294:H27N3DSX7:1:1101:12626:2785	253	A	A A	A A	A A	A A	? ?	A A	A A	A A	A A	A A	A A	A A	A A	A G
A00917:1294:H27N3DSX7:1:1101:12626:5478	6	A	A A	A A	A A	A G	A A	A A	A A	A A	A A	A A	A A	A A	A A	A A
A00917:1294:H27N3DSX7:1:1101:12626:5478	8	G	G G	G T	G T	G G	G T	G G	G T	G T	G T	G G	G G	G G	G T	G T
A00917:1294:H27N3DSX7:1:1101:12626:5478	11	T	T T	T T	T T	T G	T T	T T	T T	T T	T T	T T	T T	T T	T T	T T
A00917:1294:H27N3DSX7:1:1101:12626:5478	13	A	A A	A C	A A	A A	A A	A C	A C	A A	A A	A A	A A	A A	A A	A A
A00917:1294:H27N3DSX7:1:1101:12626:5478	14	G	G G	G A	G G	G G	G G	G G	G G	G G	G G	G G	G G	G G	G G	G G
A00917:1294:H27N3DSX7:1:1101:12626:5478	26	T	T T	T T	T T	T T	T T	T T	T G	T T	T T	T T	T T	T T	T T	T T
A00917:1294:H27N3DSX7:1:1101:12626:5478	28	G	G G	G A	G A	G G	G A	G G	G A	G A	G A	G G	G G	G G	G A	G A
A00917:1294:H27N3DSX7:1:1101:12626:5478	31	T	C C	T C	C C	T C	T C	C C	C C	C C	C C	C C	C C	T C	C C	T C
A00917:1294:H27N3DSX7:1:1101:12626:5478	32	G	A A	G A	G A	G A	G A	A A	A A	A A	A A	G A	A A	G A	A A	A A
A00917:1294:H27N3DSX7:1:1101:12626:5478	33	A	G G	A G	A G	A G	A G	A A	A G	G G	G G	A G	G G	A G	G G	G G
A00917:1294:H27N3DSX7:1:1101:12626:5478	36	G	G G	G G	G G	G G	G G	G G	G G	G G	G G	G A	G G	G A	G G	G G
A00917:1294:H27N3DSX7:1:1101:12626:5478	44	C	G G	C G	C G	C G	C G	C C	C G	G G	G G	C G	G G	C G	G G	G G
A00917:1294:H27N3DSX7:1:1101:12626:5478	46	C	T T	C T	T T	T T	C T	T T	T T	T T	T T	T T	T T	C T	T T	T T
A00917:1294:H27N3DSX7:1:1101:12626:5478	47	G	G G	G G	G G	G G	G G	G A	G G	G G	G G	G G	G G	G G	G G	G G
A00917:1294:H27N3DSX7:1:1101:12626:5478	50	A	G G	A G	G G	G G	A G	G G	G G	G G	G G	G T	G G	G T	G G	G G
A00917:1294:H27N3DSX7:1:1101:12626:5478	52	T	C C	T C	C C	C C	T C	C C	C C	C C	C C	C C	C C	T C	C C	C C
A00917:1294:H27N3DSX7:1:1101:12626:5478	53	C	C C	C C	C C	C C	C C	C C	C C	C C	C C	C A	C C	C A	C C	C C
A00917:1294:H27N3DSX7:1:1101:12626:5478	57	C	G G	C G	G G	G G	C G	G G	G G	G G	G G	G G	G G	C G	G G	G G
A00917:1294:H27N3DSX7:1:1101:12626:5478	59	A	G G	A G	A G	A G	A G	A A	A G	G G	G G	A G	G G	A G	G G	G G
A00917:1294:H27N3DSX7:1:1101:12626:5478	64	T	T T	T T	T T	T T	T T	T T	T G	T T	T T	T T	T T	T T	T T	T T
A00917:1294:H27N3DSX7:1:1101:12626:5478	67	G	G G	G G	G G	G G	G G	G G	G A	G G	G G	G G	G G	G G	G G	G G
A00917:1294:H27N3DSX7:1:1101:12626:5478	71	T	C C	T C	C C	C C	T C	T C	T C	C C	C C	T C	T T	T C	C C	C C
A00917:1294:H27N3DSX7:1:1101:12626:5478	72	G	A A	G A	G A	G A	G A	G G	G A	A A	A A	G A	A A	G A	A A	A A
A00917:1294:H27N3DSX7:1:1101:12626:5478	74	C	C C	C C	C G	C C	C G	C C	C C	C G	C C	C C	C C	C C	C C	C C
A00917:1294:H27N3DSX7:1:1101:12626:5478	85	C	C C	C C	C C	C C	C C	C T	C C	C C	C C	C C	C C	C C	C C	C C
A00917:1294:H27N3DSX7:1:1101:12626:5478	94	C	C C	C C	C C	C C	C C	C C	C C	C C	C C	C T	C C	C T	C C	C C
A00917:1294:H27N3DSX7:1:1101:12626:5478	95	A	A A	A T	A T	A A	A T	A A	A T	A G	A T	A A	A A	A A	A T	A T
A00917:1294:H27N3DSX7:1:1101:12626:5478	97	T	T T	T T	T T	T T	T T	T A	T T	T T	T T	T T	T T	T T	T T	T T
A00917:1294:H27N3DSX7:1:1101:12626:5478	100	T	T T	T T	T T	T T	T T	T T	T T	T T	T T	T G	T T	T G	T T	T T
A00917:1294:H27N3DSX7:1:1101:12626:5478	101	G	G G	G G	G G	G G	G G	G G	G T	G G	G G	G G	G G	G G	G G	G G
A00917:1294:H27N3DSX7:1:1101:12626:5478	112	T	A A	T A	T A	T A	T A	T C	T A	A A	A A	A C	A A	A C	A A	A A
A00917:1294:H27N3DSX7:1:1101:12626:5478	118	T	G G	G C	G C	G G	T G	C C	G C	G G	G G	G C	G G	G C	G C	G G
A00917:1294:H27N3DSX7:1:1101:12626:5478	123	T	T T	T T	T T	T T	T T	C C	T C	T T	T T	T A	T T	T A	T T	T T
A00917:1294:H27N3DSX7:1:1101:12626:5478	125	G	A A	G A	A A	G A	G A	G A	A A	A A	A A	G A	A A	G A	A A	A A
A00917:1294:H27N3DSX7:1:1101:12626:5478	127	A	A A	A A	A A	A A	A A	A T	A A	A A	A A	A A	A A	A A	A A	A A
A00917:1294:H27N3DSX7:1:1101:12626:5478	139	G	T T	G T	G G	T T	G G	T T	T T	T T	T T	G T	T T	G T	T T	T T
A00917:1294:H27N3DSX7:1:1101:12626:5478	144	T	C C	T C	T T	T C	T T	T C	C C	C C	T T	T C	C C	T C	C C	C C
A00917:1294:H27N3DSX7:1:1101:12626:5478	146	G	G G	G G	G G	G G	G G	G A	G G	G G	? ?	G G	G G	G G	G G	G G
A00917:1294:H27N3DSX7:1:1101:12626:5478	154	T	C C	T C	C C	T T	T C	T T	T T	C C	? ?	T T	C C	T C	T C	C C
A00917:1294:H27N3DSX7:1:1101:12626:5478	155	G	A A	G A	A A	G A	G A	G G	G G	A A	? ?	G G	G G	G A	A A	A A
A00917:1294:H27N3DSX7:1:1101:12626:5478	162	A	A A	A G	A A	A A	A A	A G	A A	A A	A A	A G	A A	A G	A A	A A
A00917:1294:H27N3DSX7:1:1101:12626:5478	165	T	G G	G G	G G	G G	G G	G G	G A	G G	G G	G G	G G	G G	G G	G G
A00917:1294:H27N3DSX7:1:1101:12626:5478	170	G	T T	G T	G T	G T	G T	G T	G T	T T	T T	G T	T T	G T	T T	T T
A00917:1294:H27N3DSX7:1:1101:12626:5478	172	G	A A	G A	G A	G A	G A	G G	G A	A A	A A	G G	A A	G A	A A	A A
A00917:1294:H27N3DSX7:1:1101:12626:5478	174	A	A A	A A	A A	A A	A A	T T	A A	A A	A A	A A	A A	A A	A A	A A
A00917:1294:H27N3DSX7:1:1101:12626:5478	183	A	G G	A G	G G	G G	A G	G G	G G	G G	G G	G G	G G	A G	G G	G G
A00917:1294:H27N3DSX7:1:1101:12626:5478	189	G	G T	G T	G T	G T	G T	G G	G T	G T	G T	G G	G T	G T	G T	G T
A00917:1294:H27N3DSX7:1:1101:12626:5478	191	G	G G	G G	G G	G A	G G	G G	G G	G G	G G	G G	G G	G G	G G	G G
A00917:1294:H27N3DSX7:1:1101:12626:5478	195	T	T T	T T	T T	T T	T T	T G	T T	T T	T T	T T	T T	T T	T T	T T
A00917:1294:H27N3DSX7:1:1101:12626:5478	199	C	C T	C T	C C	C T	C C	C C	C C	C C	C C	C T	C C	C T	C T	C T
A00917:1294:H27N3DSX7:1:1101:12626:5478	200	C	C C	C T	C C	C T	C C	C T	C T	C C	C C	C C	C C	C C	C C	C C
A00917:1294:H27N3DSX7:1:1101:12626:5478	209	C	C C	C T	C C	C C	C C	C C	C C	C C	C C	C C	C C	C C	C C	C C
A00917:1294:H27N3DSX7:1:1101:12626:5478	210	G	A A	G A	G A	G A	G A	G A	G A	G A	G A	G A	A A	G A	G A	G A
A00917:1294:H27N3DSX7:1:1101:12626:5478	215	G	G G	G T	G T	G G	G T	G G	G G	G T	G G	G G	G G	G G	G T	G G
A00917:1294:H27N3DSX7:1:1101:12626:5478	217	A	A A	A A	A A	A G	A A	A A	A A	A A	A A	A A	A A	A A	A A	A A
A00917:1294:H27N3DSX7:1:1101:12626:5478	218	T	T T	T T	T T	T T	T T	T A	T T	T T	T T	T T	T T	T T	T T	T T
A00917:1294:H27N3DSX7:1:1101:12626:5478	219	G	G G	G G	G G	G G	G G	G G	G G	G G	G G	G A	G G	G A	G G	G G
A00917:1294:H27N3DSX7:1:1101:12626:5478	221	T	T T	T T	T T	T T	T T	T T	T T	T T	T T	T C	T T	T C	T T	T T
A00917:1294:H27N3DSX7:1:1101:12626:5478	223	G	A A	G A	G A	G A	G A	G G	G A	A A	A A	G A	A A	G A	A A	A A
A00917:1294:H27N3DSX7:1:1101:12626:5478	225	G	G G	G A	G G	G G	G G	G G	G G	G G	G G	G A	G G	G A	G G	G A
A00917:1294:H27N3DSX7:1:1101:12626:5478	229	G	G G	G G	G G	G G	G G	G G	G G	G A	G G	G G	G G	G A	G G	G G
A00917:1294:H27N3DSX7:1:1101:12626:5478	238	G	G G	G G	G G	G T	G G	G G	G G	G G	G G	G G	G G	G G	G G	G G
A00917:1294:H27N3DSX7:1:1101:12626:5478	239	G	G G	G C	G G	G T	G G	G G	G C	G G	G G	G G	G G	G G	G G	G G
A00917:1294:H27N3DSX7:1:1101:12626:5478	249	A	A A	A A	A A	A A	A A	A A	A A	A A	A A	A A	A A	A G	A A	A A
A00917:1294:H27N3DSX7:1:1101:12626:5478	261	C	C C	C C	C C	C C	C C	C T	C C	C C	C C	C C	C C	C C	C C	C C
A00917:1294:H27N3DSX7:1:1101:12626:5478	264	C	C C	C G	C G	C G	C G	C C	C G	C G	C G	C C	G G	C C	C C	C G
A00917:1294:H27N3DSX7:1:1101:12671:18991	61	G	G G	G A	G G	G G	G G	? ?	G G	G G	G G	G A	G G	A A	G G	G G
A00917:1294:H27N3DSX7:1:1101:12671:18991	81	C	C C	C T	C C	C C	C C	? ?	C C	C C	C C	C T	C C	T T	C C	C C
A00917:1294:H27N3DSX7:1:1101:12671:18991	104	C	C C	C T	C C	C C	C C	? ?	C C	C C	C C	C T	C C	T T	C C	C C
A00917:1294:H27N3DSX7:1:1101:12671:18991	136	C	C C	C T	C C	C C	T T	? ?	C T	C C	C C	T T	T T	T T	C T	C C
A00917:1294:H27N3DSX7:1:1101:12671:18991	199	G	G G	G C	G G	G G	G G	? ?	G G	G G	G G	G C	G G	C C	G G	G G
A00917:1294:H27N3DSX7:1:1101:12671:18991	228	A	A A	A A	A A	A T	A A	? ?	A A	A A	A A	A A	A A	A A	A A	A A
A00917:1294:H27N3DSX7:1:1101:12671:18991	243	G	G G	G G	G G	G A	G G	? ?	G G	G G	G G	G G	G G	G G	G G	G G
A00917:1294:H27N3DSX7:1:1101:12671:18991	248	T	T T	T G	T T	T T	T T	? ?	T T	T T	T T	T G	T T	G G	T T	T T
A00917:1294:H27N3DSX7:1:1101:12698:25238	21	C	C C	C C	C C	C C	C C	C C	C C	C C	C C	C C	C G	C C	C C	C C
A00917:1294:H27N3DSX7:1:1101:12698:25238	87	G	G G	G G	G G	G G	G G	G G	G G	G G	G G	G G	G G	G G	G G	G A
A00917:1294:H27N3DSX7:1:1101:12698:25238	104	A	A A	A A	G G	A A	G G	A A	A A	A A	A A	G G	A G	G G	A A	A G
A00917:1294:H27N3DSX7:1:1101:12698:25238	110	T	T T	C C	T T	T T	T T	T T	T T	T T	T T	T T	T T	T T	T T	T T
A00917:1294:H27N3DSX7:1:1101:12698:25238	112	A	A A	G G	A A	A A	A A	A A	A A	A A	A A	A A	A A	A A	A A	A A
A00917:1294:H27N3DSX7:1:1101:12698:25238	118	C	C C	T T	C C	C C	C C	C C	C C	C C	C C	C C	C C	C C	C C	C C
A00917:1294:H27N3DSX7:1:1101:12698:25238	170	C	C C	A A	C C	C C	C C	C C	C C	C C	C C	C C	C C	C C	C C	C C
A00917:1294:H27N3DSX7:1:1101:12698:25238	174	C	C C	A A	C C	C C	C C	C C	C C	C C	C C	C C	C C	C C	C C	C C
A00917:1294:H27N3DSX7:1:1101:12698:25238	180	C	C C	C C	C C	C C	T T	C C	C C	C C	C C	C C	C C	C C	C C	C C
A00917:1294:H27N3DSX7:1:1101:12698:25238	207	T	T T	T T	T T	T T	T T	T T	T T	T T	T T	T T	T T	T T	T T	T C
A00917:1294:H27N3DSX7:1:1101:12698:25238	222	G	G G	C C	G G	G G	G G	G G	G G	G G	G G	G G	G G	G G	G G	G C
A00917:1294:H27N3DSX7:1:1101:12698:25238	223	A	A A	C C	A A	A A	A A	A A	A A	A A	A A	A A	A A	A A	A A	A A
A00917:1294:H27N3DSX7:1:1101:12698:25238	233	T	T T	C C	T T	T T	T T	T T	T T	T T	T T	T T	T T	T T	T T	T T
A00917:1294:H27N3DSX7:1:1101:12726:9126	5	C	C C	C A	C C	C C	C A	A A	C C	C C	C A	C C	C A	C C	A A	C C
A00917:1294:H27N3DSX7:1:1101:12726:9126	8	T	T C	T T	C C	T T	T T	T T	T T	T T	T T	T C	T T	T T	T T	T T
A00917:1294:H27N3DSX7:1:1101:12726:9126	49	T	T T	T C	T T	T T	T C	T C	T T	T T	T C	T T	T C	T T	C C	T T
A00917:1294:H27N3DSX7:1:1101:12726:9126	53	C	C C	C T	C C	C C	C T	C T	C C	C C	C T	C C	C T	C C	T T	C C
A00917:1294:H27N3DSX7:1:1101:12726:9126	86	A	A G	A A	A A	A A	A A	A A	A A	A A	A A	A A	A A	A A	A A	A A
A00917:1294:H27N3DSX7:1:1101:12726:9126	87	G	G G	G A	G G	G G	G A	G A	G G	G G	G A	G G	G A	G G	A A	G G
A00917:1294:H27N3DSX7:1:1101:12726:9126	108	G	G G	G C	G G	G G	G C	C C	G G	G G	G C	G G	G C	G G	C C	G G
A00917:1294:H27N3DSX7:1:1101:12726:9126	142	T	T G	T G	T G	T T	T G	G G	T T	G G	T G	T T	T G	T T	G G	T G
A00917:1294:H27N3DSX7:1:1101:12726:9126	150	C	C C	C C	C C	C C	C C	C C	C C	C C	C G	C C	C C	C C	C C	C C
A00917:1294:H27N3DSX7:1:1101:12726:9126	176	G	G A	A A	A A	G G	G G	G G	G G	G G	G G	G A	G G	G G	G G	G G
A00917:1294:H27N3DSX7:1:1101:12726:9126	187	C	C T	C C	C T	C C	C T	C T	C C	C C	C T	C C	C C	C C	C C	C T
A00917:1294:H27N3DSX7:1:1101:12726:9126	206	G	G G	G G	G G	G G	G G	G C	G G	G G	G C	G G	G G	G G	G G	G C
A00917:1294:H27N3DSX7:1:1101:12726:9126	231	C	C T	C C	C T	C C	C T	C T	C C	C C	C T	C C	C C	C C	C C	C T
A00917:1294:H27N3DSX7:1:1101:12726:9126	241	A	A A	A G	A A	A A	A A	A A	A A	A A	A A	A A	A A	A A	A A	A A
A00917:1294:H27N3DSX7:1:1101:12726:9126	252	A	A T	A T	A T	A A	A T	T T	A A	A A	A T	A A	A T	A A	T T	A T
A00917:1294:H27N3DSX7:1:1101:12726:9126	254	T	T T	T T	T T	T T	T T	T C	T T	T T	T T	T T	T T	T T	T T	T C
A00917:1294:H27N3DSX7:1:1101:12726:9126	262	C	C T	C T	C T	C C	T T	T T	C C	C C	C T	C C	C T	C C	T T	C T
A00917:1294:H27N3DSX7:1:1101:12798:4210	60	A	? ?	A A	A A	A A	A A	? ?	A G	A A	? ?	A A	? ?	A G	A A	A A
A00917:1294:H27N3DSX7:1:1101:12798:4210	240	A	? ?	A A	A A	C C	A A	? ?	C C	A A	? ?	A A	? ?	C C	A A	A A
A00917:1294:H27N3DSX7:1:1101:12834:22216	25	T	T T	T T	T T	T T	T C	T T	T T	T T	T T	T T	T C	T C	T C	T T
A00917:1294:H27N3DSX7:1:1101:12834:22216	32	T	T T	T T	T T	T T	T T	T T	T T	T C	T C	T T	T T	T T	T C	T T
A00917:1294:H27N3DSX7:1:1101:12834:22216	40	C	C C	C C	C C	C C	C C	C A	C C	C C	C C	C C	C T	C C	C C	C C
A00917:1294:H27N3DSX7:1:1101:12834:22216	54	G	G G	G G	G G	G G	G A	G G	G G	G G	G G	G A	G G	G A	G G	G G
A00917:1294:H27N3DSX7:1:1101:12834:22216	63	T	T T	T T	T T	T T	T C	T T	T T	T T	T T	T T	T C	T C	T C	T T
A00917:1294:H27N3DSX7:1:1101:12834:22216	70	C	C C	C C	C C	C C	C T	C C	C C	C C	C C	C T	C C	C T	C T	C C
A00917:1294:H27N3DSX7:1:1101:12834:22216	75	C	C C	C C	C C	C C	C A	C C	C C	C C	C C	C A	C C	C A	C C	C C
A00917:1294:H27N3DSX7:1:1101:12834:22216	80	A	T T	T T	T T	A A	T T	T T	T T	T T	T T	T T	T T	T T	T T	T T
A00917:1294:H27N3DSX7:1:1101:12834:22216	89	C	C C	C C	C C	C C	C C	C C	C C	C C	C G	C C	C C	C C	C C	C C
A00917:1294:H27N3DSX7:1:1101:12834:22216	90	C	C C	C C	C C	C C	C C	C T	C C	C C	C C	C C	C C	C C	C C	C C
A00917:1294:H27N3DSX7:1:1101:12834:22216	101	G	G G	G G	G G	G G	G A	G A	G G	A A	G G	G A	G A	G A	A A	G G
A00917:1294:H27N3DSX7:1:1101:12834:22216	123	A	C C	C C	C C	A A	C C	C C	C C	C C	C C	C C	C C	C C	C C	C C
A00917:1294:H27N3DSX7:1:1101:12834:22216	128	A	T T	T T	T T	A A	T T	A T	T T	T T	T T	T T	T T	T T	T T	T T
A00917:1294:H27N3DSX7:1:1101:12834:22216	130	C	C C	C C	C C	C C	C T	C C	C C	C C	C C	C T	C C	C T	C C	C C
A00917:1294:H27N3DSX7:1:1101:12834:22216	132	C	G G	G G	G G	C C	G G	G G	G G	G G	G G	G G	G G	G G	G G	G G
A00917:1294:H27N3DSX7:1:1101:12834:22216	144	G	G G	G G	G A	G G	G G	G G	G G	G G	G G	G G	G G	G G	G G	G G
A00917:1294:H27N3DSX7:1:1101:12834:22216	147	C	C C	C C	C C	C C	C T	C C	C C	C C	C C	C C	C C	C T	C T	C C
A00917:1294:H27N3DSX7:1:1101:12834:22216	159	C	C C	C C	C C	C C	C T	C C	C C	C C	C C	C T	C C	C T	C C	C C
A00917:1294:H27N3DSX7:1:1101:12834:22216	170	G	G G	G A	G G	G G	G G	G G	G G	G G	G G	G A	G G	G G	G G	G G
A00917:1294:H27N3DSX7:1:1101:12834:22216	185	G	G G	G G	G G	G G	G G	G G	G G	G G	G G	G G	G A	G G	G G	G G
A00917:1294:H27N3DSX7:1:1101:12834:22216	188	G	G G	G G	G G	G G	G T	G G	G G	G G	G G	G G	G T	G T	G T	G G
A00917:1294:H27N3DSX7:1:1101:12834:22216	190	C	C C	C C	C C	C C	C T	C C	C C	C C	C C	C T	C T	C T	C T	C C
A00917:1294:H27N3DSX7:1:1101:12834:22216	195	G	G G	G G	G G	G G	G A	G G	G G	G G	G G	G A	G A	G A	G G	G G
A00917:1294:H27N3DSX7:1:1101:12834:22216	221	G	G G	G G	G G	G G	G A	G G	G G	G G	G G	G G	G G	G A	G A	G G
A00917:1294:H27N3DSX7:1:1101:12834:22216	237	G	G G	G G	G G	G G	G G	G A	G G	G G	G G	G G	G G	G G	G G	G G
A00917:1294:H27N3DSX7:1:1101:12834:22216	258	C	C C	C C	C T	C C	C T	C T	C C	C T	C C	C C	C T	C C	C C	C C
A00917:1294:H27N3DSX7:1:1101:12834:22216	260	G	G G	G A	G G	G G	G G	G G	G G	G G	G G	G A	G G	G G	G G	G G
A00917:1294:H27N3DSX7:1:1101:12834:22216	265	C	C C	C C	C C	C C	C C	C C	C C	C C	C C	C T	C C	C T	C C	C C
A00917:1294:H27N3DSX7:1:1101:12834:22216	268	A	T T	T T	T T	T T	T T	T T	T T	T T	T T	T T	T T	T T	T T	T T
A00917:1294:H27N3DSX7:1:1101:12852:12132	149	T	C C	? ?	? ?	C C	? ?	T C	? ?	T T	? ?	C C	C C	T T	T T	? ?
A00917:1294:H27N3DSX7:1:1101:12933:33004	12	T	T T	T T	T T	T C	T T	? ?	T T	? ?	T T	? ?	T T	? ?	? ?	T T
A00917:1294:H27N3DSX7:1:1101:12933:33004	77	C	T T	T T	C C	T T	C T	? ?	C C	? ?	C T	? ?	C C	? ?	? ?	T T
A00917:1294:H27N3DSX7:1:1101:12933:33004	101	G	A A	A A	G A	A A	G A	? ?	A A	? ?	G A	? ?	G G	? ?	? ?	A A
A00917:1294:H27N3DSX7:1:1101:12933:33004	121	A	A A	C C	C C	C C	C C	? ?	C C	? ?	C C	? ?	C C	? ?	? ?	C C
A00917:1294:H27N3DSX7:1:1101:12933:33004	147	T	T T	T T	T T	A A	T A	? ?	T T	? ?	T A	? ?	T T	? ?	? ?	A A
A00917:1294:H27N3DSX7:1:1101:12933:33004	180	T	T T	T T	T T	T G	T T	? ?	T T	? ?	T T	? ?	T T	? ?	? ?	T T
A00917:1294:H27N3DSX7:1:1101:12933:33004	199	A	T T	A A	A T	T T	A T	? ?	T T	? ?	A T	? ?	A A	? ?	? ?	T T
A00917:1294:H27N3DSX7:1:1101:12933:33004	253	G	A A	G G	G G	A A	G A	? ?	G G	? ?	G A	? ?	G G	? ?	? ?	A A
A00917:1294:H27N3DSX7:1:1101:12988:31563	16	G	G G	? ?	G G	G G	G A	G G	G G	G G	G G	G G	G G	G G	G G	G G
A00917:1294:H27N3DSX7:1:1101:12988:31563	54	A	G G	? ?	A G	A A	A A	A A	A A	A A	G G	A A	A A	A A	A A	A A
A00917:1294:H27N3DSX7:1:1101:12988:31563	57	G	A A	? ?	G A	G G	G G	G G	G G	G G	A A	G G	G G	G G	G G	G A
A00917:1294:H27N3DSX7:1:1101:12988:31563	171	G	G G	? ?	G G	G G	G G	G G	G G	G G	G G	G G	G G	G G	G G	G C
A00917:1294:H27N3DSX7:1:1101:12988:31563	210	G	G G	? ?	G G	G G	G C	G G	G G	G G	G G	G G	G G	G G	G G	G G
A00917:1294:H27N3DSX7:1:1101:12988:31563	213	T	T T	? ?	T T	T T	T T	T T	T T	T T	T T	T T	T T	T T	T T	T C
A00917:1294:H27N3DSX7:1:1101:12988:31563	214	T	T T	? ?	T T	T T	T C	T T	T T	T T	T T	T T	T T	T T	T T	T T
A00917:1294:H27N3DSX7:1:1101:12988:31563	220	T	T T	? ?	T T	T C	T T	T T	T T	T T	T T	T T	T T	T T	T T	T T
A00917:1294:H27N3DSX7:1:1101:12988:31563	232	G	G G	? ?	G G	G G	G G	G A	G G	G G	G G	G G	G G	G G	G G	G G
A00917:1294:H27N3DSX7:1:1101:12988:31563	235	G	C C	? ?	G C	G G	G C	G G	G G	G G	C C	G G	G G	G G	G G	G C
A00917:1294:H27N3DSX7:1:1101:12988:31563	252	G	G G	? ?	G G	G G	G G	G G	G G	G G	G G	G G	G G	G G	G G	G T
A00917:1294:H27N3DSX7:1:1101:13060:13182	110	C	C C	C C	? ?	? ?	C C	T T	? ?	C C	? ?	T T	? ?	? ?	? ?	? ?
A00917:1294:H27N3DSX7:1:1101:13060:13182	216	G	T T	G G	? ?	? ?	G G	T T	? ?	G G	? ?	G G	? ?	? ?	? ?	? ?
A00917:1294:H27N3DSX7:1:1101:1307:10833	11	T	? ?	T T	T C	? ?	T T	T T	T T	C C	? ?	? ?	C C	T T	? ?	? ?
A00917:1294:H27N3DSX7:1:1101:1307:10833	26	T	? ?	C C	T C	? ?	T T	T T	T T	C C	? ?	? ?	C C	T T	? ?	? ?
A00917:1294:H27N3DSX7:1:1101:1307:10833	28	C	? ?	C C	C C	? ?	C C	C C	T A	C C	? ?	? ?	C C	T T	? ?	? ?
A00917:1294:H27N3DSX7:1:1101:1307:10833	29	G	? ?	G G	G G	? ?	G G	G G	G G	G G	? ?	? ?	G A	G G	? ?	? ?
A00917:1294:H27N3DSX7:1:1101:1307:10833	43	A	? ?	A A	A G	? ?	A A	A A	A A	G G	? ?	? ?	A G	A A	? ?	? ?
A00917:1294:H27N3DSX7:1:1101:1307:10833	54	C	? ?	C C	C C	? ?	C C	C C	T T	T T	? ?	? ?	C T	T T	? ?	? ?
A00917:1294:H27N3DSX7:1:1101:1307:10833	55	A	? ?	A A	A T	? ?	A A	A A	A A	T T	? ?	? ?	T T	A A	? ?	? ?
A00917:1294:H27N3DSX7:1:1101:1307:10833	56	G	? ?	G G	G G	? ?	G G	G G	G G	G G	? ?	? ?	G T	G G	? ?	? ?
A00917:1294:H27N3DSX7:1:1101:1307:10833	61	T	? ?	T T	T C	? ?	T T	T T	T T	T T	? ?	? ?	C C	T T	? ?	? ?
A00917:1294:H27N3DSX7:1:1101:1307:10833	67	C	? ?	C C	C C	? ?	C C	C C	C C	C C	? ?	? ?	C G	C C	? ?	? ?
A00917:1294:H27N3DSX7:1:1101:1307:10833	69	A	? ?	A A	T T	? ?	A A	A A	A A	T T	? ?	? ?	T T	A A	? ?	? ?
A00917:1294:H27N3DSX7:1:1101:1307:10833	142	C	? ?	C C	C C	? ?	C C	C C	C C	C C	? ?	? ?	C G	C C	? ?	? ?
A00917:1294:H27N3DSX7:1:1101:1307:10833	156	A	? ?	A A	A A	? ?	A A	A A	A A	A A	? ?	? ?	A T	A A	? ?	? ?
A00917:1294:H27N3DSX7:1:1101:1307:10833	169	C	? ?	C C	C C	? ?	C C	C C	C C	C C	? ?	? ?	C T	C C	? ?	? ?
A00917:1294:H27N3DSX7:1:1101:1307:10833	179	T	? ?	T T	T T	? ?	T T	T T	T T	T T	? ?	? ?	T G	T T	? ?	? ?
A00917:1294:H27N3DSX7:1:1101:1307:10833	183	A	? ?	G G	A G	? ?	A A	G G	G G	G G	? ?	? ?	G G	G G	? ?	? ?
A00917:1294:H27N3DSX7:1:1101:1307:10833	185	A	? ?	C C	A C	? ?	A A	C C	C G	C C	? ?	? ?	A C	C C	? ?	? ?
A00917:1294:H27N3DSX7:1:1101:1307:10833	189	T	? ?	T T	C C	? ?	T T	C C	T C	C C	? ?	? ?	C C	T T	? ?	? ?
A00917:1294:H27N3DSX7:1:1101:1307:10833	202	C	? ?	C C	C C	? ?	C C	C C	C C	C C	? ?	? ?	C G	C C	? ?	? ?
A00917:1294:H27N3DSX7:1:1101:1307:10833	223	T	? ?	T T	T T	? ?	T T	T T	T C	T T	? ?	? ?	T T	C C	? ?	? ?
A00917:1294:H27N3DSX7:1:1101:1307:10833	227	T	? ?	T T	C C	? ?	T T	C C	T C	C C	? ?	? ?	T T	T T	? ?	? ?
A00917:1294:H27N3DSX7:1:1101:1307:10833	232	A	? ?	A A	A T	? ?	A A	A A	A A	A A	? ?	? ?	A A	A A	? ?	? ?
A00917:1294:H27N3DSX7:1:1101:1307:10833	233	A	? ?	A A	A T	? ?	A A	T T	A T	T T	? ?	? ?	T T	A A	? ?	? ?
A00917:1294:H27N3DSX7:1:1101:1307:10833	238	A	? ?	A A	A G	? ?	A A	A A	A A	C C	? ?	? ?	A T	A A	? ?	? ?
A00917:1294:H27N3DSX7:1:1101:1307:10833	255	G	? ?	G G	G G	? ?	G G	G G	G A	G G	? ?	? ?	G G	A A	? ?	? ?
A00917:1294:H27N3DSX7:1:1101:13096:10802	10	G	G G	G A	G G	G A	G G	G G	G G	G G	G G	G G	G G	G G	? ?	G G
A00917:1294:H27N3DSX7:1:1101:13096:10802	13	T	T T	T C	T T	T C	T T	T T	T T	T T	T T	T T	T T	T T	? ?	T T
A00917:1294:H27N3DSX7:1:1101:13096:10802	14	G	G A	G G	G G	G G	G G	G G	G G	G G	G G	G G	G G	G G	? ?	G G
A00917:1294:H27N3DSX7:1:1101:13096:10802	32	G	G G	G G	G G	G G	G G	G G	G G	G A	G G	G G	G G	G G	? ?	G G
A00917:1294:H27N3DSX7:1:1101:13096:10802	33	T	T T	T G	T T	T G	T T	T T	T T	T T	T T	T T	T T	T T	? ?	T T
A00917:1294:H27N3DSX7:1:1101:13096:10802	35	G	G G	G A	G G	G G	G G	G G	G G	G G	G G	G G	G G	G G	? ?	G G
A00917:1294:H27N3DSX7:1:1101:13096:10802	45	G	G G	G G	G G	G G	G G	G A	G G	G G	G G	G G	G G	G G	? ?	G G
A00917:1294:H27N3DSX7:1:1101:13096:10802	61	T	T T	T T	T T	T T	T C	T T	T T	T T	T T	T T	T T	T T	? ?	T T
A00917:1294:H27N3DSX7:1:1101:13096:10802	71	T	T T	T G	T T	T T	T T	T T	T T	T G	T T	T T	T T	T T	? ?	T T
A00917:1294:H27N3DSX7:1:1101:13096:10802	92	C	C C	C C	C C	C C	C T	C C	C C	C C	C C	C C	C C	C C	? ?	C C
A00917:1294:H27N3DSX7:1:1101:13096:10802	93	T	T T	T C	T T	T T	T C	T T	T T	T T	T T	T T	T T	T T	? ?	T T
A00917:1294:H27N3DSX7:1:1101:13096:10802	105	C	C C	C C	C C	C C	C C	C C	C C	C C	C C	C C	C C	C T	? ?	C C
A00917:1294:H27N3DSX7:1:1101:13096:10802	111	C	C C	C C	C C	C C	C C	C C	C C	C C	C C	C C	C T	C C	? ?	C C
A00917:1294:H27N3DSX7:1:1101:13096:10802	113	G	G A	G G	G G	G G	G G	G G	G G	G G	G G	G G	G G	G G	? ?	G G
A00917:1294:H27N3DSX7:1:1101:13096:10802	121	G	G G	G G	G G	G G	G G	G G	G G	G G	G G	G G	G G	G T	? ?	G G
A00917:1294:H27N3DSX7:1:1101:13096:10802	125	A	A A	A A	A A	A A	A A	A A	A A	A A	A T	A A	A A	A A	? ?	A A
A00917:1294:H27N3DSX7:1:1101:13096:10802	126	G	G G	G C	G G	G G	G G	G G	G G	G G	G G	G G	G G	G G	? ?	G G
A00917:1294:H27N3DSX7:1:1101:13096:10802	129	G	G G	G G	G G	G G	G G	G G	G G	G G	G A	G G	G G	G G	? ?	G G
A00917:1294:H27N3DSX7:1:1101:13096:10802	132	T	T T	T T	T T	T T	T T	T T	T T	T T	T T	T C	T T	T T	? ?	T C
A00917:1294:H27N3DSX7:1:1101:13096:10802	136	A	A A	A A	A A	A A	A A	A A	A A	A A	A A	A A	A A	A A	? ?	A G
A00917:1294:H27N3DSX7:1:1101:13096:10802	140	C	C C	C C	C C	C C	C C	C C	C C	C C	C C	C C	C C	C T	? ?	C C
A00917:1294:H27N3DSX7:1:1101:13096:10802	148	G	G G	G G	G G	G G	G G	G G	G G	G A	G G	G G	G G	G G	? ?	G G
A00917:1294:H27N3DSX7:1:1101:13096:10802	151	T	T T	T C	T T	T C	T T	T T	T T	T T	T T	T T	T T	T T	? ?	T T
A00917:1294:H27N3DSX7:1:1101:13096:10802	156	G	G G	G G	G G	G G	G A	G G	G A	G G	G G	G G	G G	G G	? ?	G G
A00917:1294:H27N3DSX7:1:1101:13096:10802	157	T	T T	T C	T T	T C	T T	T T	T T	T C	T T	T T	T T	T T	? ?	T T
A00917:1294:H27N3DSX7:1:1101:13096:10802	161	C	C C	C C	C C	C C	C C	C T	C C	C C	C C	C C	C C	C C	? ?	C C
A00917:1294:H27N3DSX7:1:1101:13096:10802	175	T	T T	T T	T T	T T	T T	T C	T T	T T	T T	T T	T T	T T	? ?	T T
A00917:1294:H27N3DSX7:1:1101:13096:10802	178	A	A A	A G	A A	A G	A A	A A	A A	A A	A A	A A	A A	A A	? ?	A A
A00917:1294:H27N3DSX7:1:1101:13096:10802	183	G	G G	G A	G G	G A	G G	G G	G G	G G	G G	G G	G G	G G	? ?	G G
A00917:1294:H27N3DSX7:1:1101:13096:10802	185	A	A C	A T	A A	A T	A A	A C	A A	A C	A A	A A	A A	A A	? ?	A T
A00917:1294:H27N3DSX7:1:1101:13096:10802	192	G	G A	G G	G G	G G	G G	G G	G G	G G	G G	G G	G G	G G	? ?	G G
A00917:1294:H27N3DSX7:1:1101:13096:10802	195	G	G G	G A	G G	G G	G G	G G	G G	G G	G G	G G	G G	G G	? ?	G G
A00917:1294:H27N3DSX7:1:1101:13096:10802	209	A	A G	A A	A A	A A	A A	A G	A A	A A	A A	A A	A A	A A	? ?	A A
A00917:1294:H27N3DSX7:1:1101:13096:10802	210	A	A G	A A	A A	A A	A A	A A	A A	A A	A A	A A	A A	A A	? ?	A A
A00917:1294:H27N3DSX7:1:1101:13096:10802	222	A	G G	G G	A A	G G	A G	A G	G G	G G	A G	G G	G G	G G	? ?	A G
A00917:1294:H27N3DSX7:1:1101:13096:10802	236	A	A G	A A	A A	A A	A A	A A	A A	A A	A A	A A	A A	A A	? ?	A G
A00917:1294:H27N3DSX7:1:1101:13096:10802	239	G	G A	G G	G G	G G	G G	G G	G G	G G	G G	G G	G G	G G	? ?	G G
A00917:1294:H27N3DSX7:1:1101:13096:29590	23	T	T A	T T	T T	T A	T A	? ?	T T	T T	T T	T A	T T	T T	T T	? ?
A00917:1294:H27N3DSX7:1:1101:13096:29590	26	T	T C	T T	T C	T T	T T	? ?	T T	T T	T T	T C	T T	C C	T T	? ?
A00917:1294:H27N3DSX7:1:1101:13096:29590	53	T	T T	T T	T A	T T	T T	? ?	T T	T T	T T	T A	T T	A A	T T	? ?
A00917:1294:H27N3DSX7:1:1101:13096:29590	60	T	T T	T T	T T	T T	T T	? ?	T T	T T	T T	T T	T G	T T	T T	? ?
A00917:1294:H27N3DSX7:1:1101:13096:29590	120	A	A A	A A	A C	A A	A A	? ?	A A	A A	A A	A A	A A	A A	A A	? ?
A00917:1294:H27N3DSX7:1:1101:13096:29590	139	A	A A	A A	A A	A A	A A	? ?	A G	A A	A A	A A	A A	A A	A A	? ?
A00917:1294:H27N3DSX7:1:1101:13096:29590	142	C	C C	C C	C T	C C	C C	? ?	C C	C C	C C	C C	C C	C C	C C	? ?
A00917:1294:H27N3DSX7:1:1101:13096:29590	188	A	A T	A A	A A	A T	A A	? ?	A A	A A	A A	A T	A A	A A	A A	? ?
A00917:1294:H27N3DSX7:1:1101:13096:29590	189	C	C A	C C	C C	C C	C C	? ?	C C	C C	C C	C C	C C	C C	C C	? ?
A00917:1294:H27N3DSX7:1:1101:13096:29590	210	C	C A	C C	C C	C C	C C	? ?	C C	C C	C C	C C	C C	C C	C C	? ?
A00917:1294:H27N3DSX7:1:1101:13096:29590	263	C	C C	C C	C C	C C	C T	? ?	C C	C C	C C	C C	C C	C C	C C	? ?
A00917:1294:H27N3DSX7:1:1101:13141:10316	117	C	C C	C C	C C	C C	C C	C C	? ?	C C	C C	C C	C C	C C	C C	T T
A00917:1294:H27N3DSX7:1:1101:13141:10316	130	A	A A	A A	A A	A G	G G	A A	? ?	A A	A A	A A	G G	A A	A A	A G
A00917:1294:H27N3DSX7:1:1101:13141:10316	158	G	G G	G G	G G	G G	G G	G G	? ?	G G	G G	G G	G G	G G	G G	G A
A00917:1294:H27N3DSX7:1:1101:13141:10316	175	C	C C	C C	C C	C C	C C	C C	? ?	T T	C C	C C	C C	C C	C T	C C
A00917:1294:H27N3DSX7:1:1101:13141:10316	230	A	A A	A A	A A	A T	A A	A A	? ?	A A	A A	A A	A A	A A	A A	A A
A00917:1294:H27N3DSX7:1:1101:1316:22529	62	A	T T	T T	T T	T T	T T	? ?	A T	T T	T T	T T	? ?	T T	T T	T T
A00917:1294:H27N3DSX7:1:1101:1316:22529	85	C	A A	A A	A A	C C	A A	? ?	C A	A A	A A	A A	? ?	A A	A A	A A
A00917:1294:H27N3DSX7:1:1101:1316:22529	120	C	C C	C C	C C	C C	C C	? ?	C C	A A	C C	C A	? ?	C A	A A	C C
A00917:1294:H27N3DSX7:1:1101:1316:22529	124	A	T T	T T	T T	T T	T T	? ?	A T	T T	T T	T T	? ?	T T	T T	T T
A00917:1294:H27N3DSX7:1:1101:1316:22529	192	C	C T	C C	C C	C C	T T	? ?	C C	C C	C C	C T	? ?	C T	C C	C C
A00917:1294:H27N3DSX7:1:1101:1316:22529	272	G	C C	T C	C C	C C	C C	? ?	C C	C C	C C	C C	? ?	C C	C C	C C
A00917:1294:H27N3DSX7:1:1101:13214:23813	15	C	C C	C C	C C	C C	C T	C C	C C	C C	C C	C C	C C	C C	C C	C C
A00917:1294:H27N3DSX7:1:1101:13214:23813	31	G	G G	G G	G G	G G	G G	G A	G G	G G	G A	G G	G G	G A	G G	G G
A00917:1294:H27N3DSX7:1:1101:13214:23813	254	A	A A	A A	G G	A A	A A	G G	A A	A A	A A	A A	A A	A A	A A	A A
A00917:1294:H27N3DSX7:1:1101:13232:29951	218	G	? ?	G T	? ?	? ?	? ?	G G	? ?	? ?	? ?	? ?	? ?	? ?	? ?	? ?
A00917:1294:H27N3DSX7:1:1101:13232:29951	236	G	? ?	G T	? ?	? ?	? ?	G G	? ?	? ?	? ?	? ?	? ?	? ?	? ?	? ?
A00917:1294:H27N3DSX7:1:1101:13295:36135	20	G	G G	G G	G G	? ?	G G	A A	G G	G A	? ?	G A	G A	G A	G G	? ?
A00917:1294:H27N3DSX7:1:1101:13295:36135	44	G	G G	G G	G G	? ?	G G	G G	G G	G A	? ?	G G	G G	G G	G G	? ?
A00917:1294:H27N3DSX7:1:1101:13295:36135	48	G	G G	G G	G G	? ?	G G	G G	G G	G A	? ?	G G	G G	G G	G G	? ?
A00917:1294:H27N3DSX7:1:1101:13295:36135	54	A	G G	A A	A A	? ?	A A	A A	G G	A A	? ?	A A	A A	A A	A A	? ?
A00917:1294:H27N3DSX7:1:1101:13295:36135	75	T	C C	T T	T T	? ?	T T	C C	C C	C C	? ?	C C	C C	T C	T T	? ?
A00917:1294:H27N3DSX7:1:1101:13295:36135	116	C	C C	C C	C C	? ?	C C	C C	C C	C T	? ?	C C	C C	C C	C C	? ?
A00917:1294:H27N3DSX7:1:1101:13295:36135	150	T	T T	T T	T G	? ?	T T	G G	G G	G G	? ?	G G	G G	T G	T T	? ?
A00917:1294:H27N3DSX7:1:1101:13295:36135	156	T	T T	T T	T T	? ?	T T	T T	T T	T C	? ?	T T	T T	T T	T T	? ?
A00917:1294:H27N3DSX7:1:1101:13295:36135	160	T	T T	T T	T C	? ?	T T	C C	C C	C C	? ?	C C	C C	T C	T T	? ?
A00917:1294:H27N3DSX7:1:1101:13295:36135	199	C	T T	C C	C T	? ?	C C	C C	T T	C C	? ?	C C	C C	C T	C C	? ?
A00917:1294:H27N3DSX7:1:1101:13295:36135	204	T	C C	T T	T C	? ?	T T	C C	C C	C C	? ?	T T	C C	T T	T T	? ?
A00917:1294:H27N3DSX7:1:1101:13295:36135	205	C	C C	C C	C C	? ?	C C	T T	C C	C T	? ?	C C	C T	C C	C C	? ?
A00917:1294:H27N3DSX7:1:1101:13295:36135	207	G	A A	G G	G A	? ?	G G	G G	A A	G G	? ?	G G	G G	G G	G G	? ?
A00917:1294:H27N3DSX7:1:1101:13295:36135	223	G	G G	G G	G G	? ?	G G	A A	G G	G A	? ?	A A	G A	G A	G G	? ?
A00917:1294:H27N3DSX7:1:1101:13295:36135	263	G	G G	G G	G G	? ?	G G	G A	G G	G G	? ?	G G	G G	G G	G G	? ?
A00917:1294:H27N3DSX7:1:1101:13313:5760	18	C	C C	C C	C C	T T	C C	C C	C C	? ?	? ?	C C	? ?	C C	? ?	T T
A00917:1294:H27N3DSX7:1:1101:13313:5760	19	A	G G	A A	A A	G G	A A	G G	A A	? ?	? ?	A A	? ?	A A	? ?	A A
A00917:1294:H27N3DSX7:1:1101:13313:5760	22	C	C C	C C	C C	C C	C C	T T	C C	? ?	? ?	C C	? ?	C C	? ?	C C
A00917:1294:H27N3DSX7:1:1101:13313:5760	24	A	A A	A A	A A	A A	A A	A A	A A	? ?	? ?	A A	? ?	A A	? ?	G G
A00917:1294:H27N3DSX7:1:1101:13313:5760	35	G	A A	G G	G G	G G	G G	A A	G G	? ?	? ?	G G	? ?	G G	? ?	G G
A00917:1294:H27N3DSX7:1:1101:13313:5760	40	G	T T	G G	G G	G G	G G	T T	G G	? ?	? ?	G G	? ?	G G	? ?	G G
A00917:1294:H27N3DSX7:1:1101:13313:5760	58	G	G G	G G	G G	A A	G G	G G	G G	? ?	? ?	G G	? ?	G G	? ?	A A
A00917:1294:H27N3DSX7:1:1101:13313:5760	116	T	? ?	T T	? ?	A A	T T	? ?	? ?	? ?	? ?	T T	? ?	T T	? ?	A A
A00917:1294:H27N3DSX7:1:1101:13313:5760	127	A	? ?	A A	? ?	G G	A A	? ?	? ?	? ?	? ?	A A	? ?	A A	? ?	G G
A00917:1294:H27N3DSX7:1:1101:13313:5760	141	C	? ?	C C	? ?	T T	C C	? ?	? ?	? ?	? ?	C C	? ?	C C	? ?	T T
A00917:1294:H27N3DSX7:1:1101:13313:5760	160	A	T T	A A	A A	G G	A A	T T	A A	? ?	? ?	A A	? ?	A A	? ?	G G
A00917:1294:H27N3DSX7:1:1101:13313:5760	161	G	C C	G G	G G	G G	G G	C C	G G	? ?	? ?	G G	? ?	G G	? ?	G G
A00917:1294:H27N3DSX7:1:1101:13313:5760	165	T	T T	T T	T T	C C	T T	T T	T T	? ?	? ?	T T	? ?	T T	? ?	C C
A00917:1294:H27N3DSX7:1:1101:13313:5760	182	G	G G	G G	G G	T T	G G	G G	G G	? ?	? ?	G G	? ?	G G	? ?	T T
A00917:1294:H27N3DSX7:1:1101:13313:5760	186	A	G G	A A	A A	A A	A A	G G	A A	? ?	? ?	A A	? ?	A A	? ?	A A
A00917:1294:H27N3DSX7:1:1101:13313:5760	191	A	G G	A A	A A	A A	A A	G G	A A	? ?	? ?	A A	? ?	A A	? ?	A A
A00917:1294:H27N3DSX7:1:1101:13313:5760	195	T	A A	T T	T T	T T	T T	A A	T T	? ?	? ?	T T	? ?	T T	? ?	T T
A00917:1294:H27N3DSX7:1:1101:13313:5760	196	G	C C	G G	G G	G G	G G	C C	G G	? ?	? ?	G G	? ?	G G	? ?	G G
A00917:1294:H27N3DSX7:1:1101:13313:5760	197	C	T T	C C	C C	G G	C C	T T	C C	? ?	? ?	C C	? ?	C C	? ?	G G
A00917:1294:H27N3DSX7:1:1101:13313:5760	204	T	G G	T T	T T	T T	T T	G G	T T	? ?	? ?	T T	? ?	T T	? ?	T T
A00917:1294:H27N3DSX7:1:1101:13313:5760	205	G	A A	G G	G G	G G	G G	A A	G G	? ?	? ?	G G	? ?	G G	? ?	G G
A00917:1294:H27N3DSX7:1:1101:13313:5760	207	C	T T	C C	C C	C C	C C	T T	C C	? ?	? ?	C C	? ?	C C	? ?	C C
A00917:1294:H27N3DSX7:1:1101:13313:5760	210	G	C C	G G	G G	G G	G G	C C	G G	? ?	? ?	G G	? ?	G G	? ?	G G
A00917:1294:H27N3DSX7:1:1101:13313:5760	219	A	G G	A A	A A	A A	A A	G G	A A	? ?	? ?	A A	? ?	A A	? ?	A A
A00917:1294:H27N3DSX7:1:1101:13313:5760	236	G	G G	G G	G G	G G	G G	A A	G G	? ?	? ?	G G	? ?	G G	? ?	G G
A00917:1294:H27N3DSX7:1:1101:13313:5760	243	C	T T	C C	C C	C C	C C	T T	C C	? ?	? ?	C C	? ?	C C	? ?	C C
A00917:1294:H27N3DSX7:1:1101:13313:5760	252	G	A A	G G	G G	G G	G G	A A	G G	? ?	? ?	G G	? ?	G G	? ?	G G
A00917:1294:H27N3DSX7:1:1101:13340:10222	168	A	? ?	G G	? ?	? ?	A A	A A	? ?	? ?	A A	? ?	? ?	? ?	? ?	? ?
A00917:1294:H27N3DSX7:1:1101:13340:10222	172	G	? ?	A A	? ?	? ?	G G	G G	? ?	? ?	G G	? ?	? ?	? ?	? ?	? ?
A00917:1294:H27N3DSX7:1:1101:13340:10222	173	A	? ?	G G	? ?	? ?	A A	A A	? ?	? ?	A A	? ?	? ?	? ?	? ?	? ?
A00917:1294:H27N3DSX7:1:1101:13340:10222	187	A	? ?	T T	? ?	? ?	A A	A A	? ?	? ?	A A	? ?	? ?	? ?	? ?	? ?
A00917:1294:H27N3DSX7:1:1101:13340:10222	188	A	? ?	G G	? ?	? ?	A A	A A	? ?	? ?	A A	? ?	? ?	? ?	? ?	? ?
A00917:1294:H27N3DSX7:1:1101:13340:10222	195	T	? ?	C C	? ?	? ?	T T	C C	? ?	? ?	T T	? ?	? ?	? ?	? ?	? ?
A00917:1294:H27N3DSX7:1:1101:13340:10222	196	G	? ?	A A	? ?	? ?	G G	G G	? ?	? ?	G G	? ?	? ?	? ?	? ?	? ?
A00917:1294:H27N3DSX7:1:1101:13340:10222	211	A	? ?	G G	? ?	? ?	A A	A A	? ?	? ?	A A	? ?	? ?	? ?	? ?	? ?
A00917:1294:H27N3DSX7:1:1101:13340:10222	214	G	? ?	A A	? ?	? ?	G G	G G	? ?	? ?	G G	? ?	? ?	? ?	? ?	? ?
A00917:1294:H27N3DSX7:1:1101:13340:10222	240	G	? ?	T T	? ?	? ?	T T	G G	? ?	? ?	T T	? ?	? ?	? ?	? ?	? ?
A00917:1294:H27N3DSX7:1:1101:13340:10222	251	T	? ?	C C	? ?	? ?	T T	T T	? ?	? ?	T T	? ?	? ?	? ?	? ?	? ?
A00917:1294:H27N3DSX7:1:1101:13340:14888	27	G	A A	G A	? ?	? ?	A A	A A	G G	A A	? ?	G A	? ?	A A	? ?	? ?
A00917:1294:H27N3DSX7:1:1101:13340:14888	247	A	A A	A A	? ?	? ?	A A	A T	A A	A A	A A	A A	? ?	A A	? ?	? ?
A00917:1294:H27N3DSX7:1:1101:13340:14888	264	A	G G	A A	? ?	? ?	G G	G G	A A	A A	? ?	A G	? ?	G G	? ?	? ?
A00917:1294:H27N3DSX7:1:1101:13358:1297	106	G	? ?	? ?	? ?	C C	? ?	? ?	C C	? ?	C C	? ?	? ?	? ?	G G	? ?
A00917:1294:H27N3DSX7:1:1101:13358:1297	108	T	? ?	? ?	? ?	G G	? ?	? ?	G G	? ?	G G	? ?	? ?	? ?	T T	? ?
A00917:1294:H27N3DSX7:1:1101:13358:1297	135	C	? ?	? ?	? ?	T T	? ?	? ?	C C	? ?	C C	? ?	? ?	? ?	C C	? ?
A00917:1294:H27N3DSX7:1:1101:13467:7216	12	T	T T	T C	C C	? ?	C C	T C	C C	C C	T T	C C	T T	C C	C C	T T
A00917:1294:H27N3DSX7:1:1101:13467:7216	16	C	C C	C C	C C	? ?	C C	C C	C C	C C	C C	C C	C A	C C	C C	C C
A00917:1294:H27N3DSX7:1:1101:13467:7216	18	A	A A	A G	G G	? ?	G G	A A	G G	G G	A A	G G	A A	G G	G G	A G
A00917:1294:H27N3DSX7:1:1101:13467:7216	19	G	G G	G A	G G	? ?	G G	G G	G G	G G	G G	G G	G G	G G	A A	G G
A00917:1294:H27N3DSX7:1:1101:13467:7216	61	C	C C	C C	C C	? ?	C C	C C	C C	C C	C C	C C	C C	C C	C C	C A
A00917:1294:H27N3DSX7:1:1101:13467:7216	67	T	T T	T C	C C	? ?	C C	C C	C C	C C	T T	C C	T C	C C	C C	T C
A00917:1294:H27N3DSX7:1:1101:13467:7216	68	C	C C	C T	C C	? ?	C C	C C	C C	T T	C C	C C	C C	C T	T T	C T
A00917:1294:H27N3DSX7:1:1101:13467:7216	69	A	A A	A A	A A	? ?	A A	A A	A A	A A	A A	A A	A A	A T	A A	A A
A00917:1294:H27N3DSX7:1:1101:13467:7216	72	C	C C	C C	C C	? ?	C C	C T	C C	C C	C C	C C	C T	C C	C C	C T
A00917:1294:H27N3DSX7:1:1101:13467:7216	87	C	C C	C C	C T	? ?	C C	C C	T T	C C	C C	C T	C C	C T	C C	C C
A00917:1294:H27N3DSX7:1:1101:13467:7216	88	T	T T	T T	T T	? ?	T T	T C	T T	T T	T T	T T	T T	T T	T T	T T
A00917:1294:H27N3DSX7:1:1101:13467:7216	89	G	G G	G G	G G	? ?	G G	G A	G G	G G	G G	G G	G G	G G	G G	G G
A00917:1294:H27N3DSX7:1:1101:13467:7216	96	A	A A	A G	G G	? ?	G G	G G	G G	G G	G G	G G	A G	G G	G G	G G
A00917:1294:H27N3DSX7:1:1101:13467:7216	125	C	C C	C C	C G	? ?	C C	C C	G G	C C	C C	C G	C C	C G	C C	C C
A00917:1294:H27N3DSX7:1:1101:13467:7216	137	C	C C	C C	C C	? ?	C C	C A	C C	C C	C C	C C	C C	C C	C C	C C
A00917:1294:H27N3DSX7:1:1101:13467:7216	148	C	C C	C C	C C	? ?	C C	C C	C C	C C	C C	C C	C C	C T	C C	C T
A00917:1294:H27N3DSX7:1:1101:13467:7216	154	T	T T	T C	C C	? ?	C C	T C	C C	C C	T T	T C	T C	T C	C C	T C
A00917:1294:H27N3DSX7:1:1101:13467:7216	156	C	C C	C C	C C	? ?	C C	C T	C C	C C	C C	C C	C C	C C	C C	C C
A00917:1294:H27N3DSX7:1:1101:13467:7216	158	G	G G	G G	G G	? ?	G G	G G	G G	G G	G G	G G	G G	G A	G G	G G
A00917:1294:H27N3DSX7:1:1101:13467:7216	174	A	A A	A A	A G	? ?	G G	A A	A A	A A	A A	A A	A A	A A	A A	A A
A00917:1294:H27N3DSX7:1:1101:13467:7216	178	G	G G	G T	G G	? ?	G G	G G	G G	G G	G G	G G	G G	G G	T T	G G
A00917:1294:H27N3DSX7:1:1101:13467:7216	179	G	G G	G G	G A	? ?	A A	G G	G G	G G	G G	G G	G G	G G	G G	G G
A00917:1294:H27N3DSX7:1:1101:13467:7216	193	A	A A	A A	A A	? ?	A A	A G	A A	A A	A A	A A	A A	A A	A A	A A
A00917:1294:H27N3DSX7:1:1101:13467:7216	207	C	C C	C C	C A	? ?	C C	C A	A A	C C	C C	C A	C C	C A	C C	C C
A00917:1294:H27N3DSX7:1:1101:13467:7216	212	T	T T	T T	T T	? ?	T T	T T	T T	T T	T T	T T	T T	T A	T T	T T
A00917:1294:H27N3DSX7:1:1101:13467:7216	215	A	A A	A A	A A	? ?	A A	A G	A A	A A	A A	A A	A A	A A	A A	A A
A00917:1294:H27N3DSX7:1:1101:13467:7216	218	C	C C	C C	C C	? ?	C C	C T	C C	C C	C C	C C	C C	C C	C C	C C
A00917:1294:H27N3DSX7:1:1101:13467:7216	224	G	G G	G G	G A	? ?	A A	G G	G G	G G	G G	G G	G G	G G	G G	G A
A00917:1294:H27N3DSX7:1:1101:13467:7216	245	C	C C	C C	C C	? ?	C C	C C	C C	C C	C C	C C	C C	C C	C C	C T
A00917:1294:H27N3DSX7:1:1101:13467:7216	259	G	G G	G G	G G	? ?	G G	G G	G G	G G	G G	G G	G G	G G	G G	G A
A00917:1294:H27N3DSX7:1:1101:13494:7169	197	G	T T	T T	G G	T T	? ?	? ?	G G	G G	T T	G G	G G	G G	? ?	? ?
A00917:1294:H27N3DSX7:1:1101:13494:7169	201	A	C C	C C	C C	C C	? ?	? ?	C C	C C	C C	C C	C C	A A	? ?	? ?
A00917:1294:H27N3DSX7:1:1101:13494:7169	234	A	C C	C C	C C	C C	? ?	? ?	C C	C C	C C	C C	C C	A A	? ?	? ?
A00917:1294:H27N3DSX7:1:1101:13494:7169	243	A	C C	C C	C C	C C	? ?	? ?	C C	C C	C C	C C	C C	A A	? ?	? ?
A00917:1294:H27N3DSX7:1:1101:13521:19335	65	A	A A	A A	A C	A C	A C	C C	A C	A A	A A	A A	A C	A A	? ?	A A
A00917:1294:H27N3DSX7:1:1101:13521:19335	92	T	T T	T T	T C	T T	T T	T T	T T	T T	T T	T T	T T	T T	? ?	T T
A00917:1294:H27N3DSX7:1:1101:13521:19335	110	A	A A	A A	A T	A A	A T	A A	A A	A T	A T	A T	A A	A T	? ?	A T
A00917:1294:H27N3DSX7:1:1101:13521:19335	130	G	G C	G G	G G	G G	G G	G G	G G	G G	G G	G G	G G	G G	? ?	G G
A00917:1294:H27N3DSX7:1:1101:13521:19335	156	A	G G	G G	G G	G G	G G	G G	A G	A G	G G	A G	G G	G G	? ?	G G
A00917:1294:H27N3DSX7:1:1101:13521:19335	166	C	C C	C G	C G	C G	C G	G G	C G	C C	C C	C C	C G	C C	? ?	C C
A00917:1294:H27N3DSX7:1:1101:13521:19335	175	T	T T	T C	T T	T C	T T	T T	T C	T T	T T	T T	T T	T T	? ?	T T
A00917:1294:H27N3DSX7:1:1101:13521:19335	179	G	G G	G A	G A	G A	G A	A A	G A	G G	G A	G G	G A	G G	? ?	G G
A00917:1294:H27N3DSX7:1:1101:13521:19335	182	A	A A	A A	A A	A A	A C	A A	A A	A A	A A	A A	A A	A A	? ?	A A
A00917:1294:H27N3DSX7:1:1101:13521:19335	239	T	T T	T T	T T	T T	T T	T T	T T	T T	T T	T T	T T	T T	? ?	T A
A00917:1294:H27N3DSX7:1:1101:1353:33113	108	C	? ?	A A	? ?	A A	? ?	? ?	? ?	? ?	? ?	? ?	? ?	? ?	? ?	? ?
A00917:1294:H27N3DSX7:1:1101:13584:22013	53	T	T T	? ?	T T	T T	? ?	? ?	T G	G G	T T	? ?	T T	T T	G G	? ?
A00917:1294:H27N3DSX7:1:1101:13584:22013	191	G	C C	? ?	C C	C C	? ?	? ?	C C	C C	C C	? ?	G G	G G	C C	? ?
A00917:1294:H27N3DSX7:1:1101:13584:2691	28	G	G G	G G	G G	G G	G A	G A	G G	G G	G G	G G	G G	G G	G G	G G
A00917:1294:H27N3DSX7:1:1101:13584:2691	66	C	A A	A A	A A	A A	A A	A A	A A	A A	A A	A A	A A	A A	A A	A A
A00917:1294:H27N3DSX7:1:1101:13584:2691	92	G	G G	G G	G G	G G	G G	G G	G G	G G	G G	G T	G T	G T	G G	G T
A00917:1294:H27N3DSX7:1:1101:13584:2691	105	T	G G	G G	G G	G G	G G	G G	G G	G G	G G	G G	G G	G G	G G	G G
A00917:1294:H27N3DSX7:1:1101:13584:2691	145	T	T T	T T	T T	T T	T T	T C	T T	T T	T T	T T	T T	T T	T T	T T
A00917:1294:H27N3DSX7:1:1101:13584:2691	169	C	C C	C C	C C	C C	C C	C T	C C	C C	C C	C C	C C	C C	C C	C T
A00917:1294:H27N3DSX7:1:1101:13584:2691	220	G	G A	G G	G A	G G	G A	G G	G A	G G	G G	G G	G G	G G	G G	G A
A00917:1294:H27N3DSX7:1:1101:13584:2691	237	T	T T	T T	T T	T T	T T	T T	T T	T T	T T	T C	T T	T C	T T	T T
A00917:1294:H27N3DSX7:1:1101:13584:27085	68	C	? ?	C C	? ?	? ?	? ?	? ?	C C	T T	? ?	C C	? ?	? ?	? ?	? ?
A00917:1294:H27N3DSX7:1:1101:13584:27085	98	G	? ?	G G	? ?	? ?	? ?	G G	A A	G G	G G	G G	? ?	? ?	? ?	? ?
A00917:1294:H27N3DSX7:1:1101:13593:32769	247	A	A A	A A	A A	A A	A C	A A	A A	? ?	A A	? ?	A A	? ?	? ?	A A
A00917:1294:H27N3DSX7:1:1101:13602:15530	15	T	T T	T T	? ?	T T	T T	T T	T T	T T	T T	T T	? ?	T C	T T	? ?
A00917:1294:H27N3DSX7:1:1101:13602:15530	65	C	C C	C C	? ?	C C	C C	T T	C T	C C	C C	C C	? ?	C T	C C	? ?
A00917:1294:H27N3DSX7:1:1101:13602:15530	72	A	A A	A A	? ?	A A	A A	A A	A G	A A	A A	A A	? ?	A A	A A	? ?
A00917:1294:H27N3DSX7:1:1101:13602:15530	79	C	T T	C C	? ?	C C	C C	C C	C C	C C	C C	C C	? ?	C T	C C	? ?
A00917:1294:H27N3DSX7:1:1101:13602:15530	85	A	G G	A A	? ?	A A	A A	G G	A A	A A	A A	A A	? ?	A G	A A	? ?
A00917:1294:H27N3DSX7:1:1101:13602:15530	100	A	G G	G G	? ?	G G	G G	G G	G G	G G	G G	A A	? ?	A G	G G	? ?
A00917:1294:H27N3DSX7:1:1101:13602:15530	101	A	T T	C C	? ?	C C	C C	T T	C C	C C	C C	A A	? ?	T C	C C	? ?
A00917:1294:H27N3DSX7:1:1101:13602:15530	137	T	C C	T T	? ?	T T	T T	C C	T T	T T	T T	T T	? ?	T C	T T	? ?
A00917:1294:H27N3DSX7:1:1101:13639:6449	25	A	C C	? ?	C C	? ?	C C	C C	? ?	C C	? ?	C C	C C	C C	? ?	A A
A00917:1294:H27N3DSX7:1:1101:13639:6449	29	C	C T	? ?	C C	? ?	C C	C C	C C	C C	C C	C C	C C	C C	C C	C C
A00917:1294:H27N3DSX7:1:1101:13639:6449	34	A	G G	? ?	A A	? ?	A A	A A	G G	A T	A A	A A	A A	A A	A A	A A
A00917:1294:H27N3DSX7:1:1101:13639:6449	45	G	G G	? ?	G G	? ?	A A	G G	G G	G A	G G	G A	G G	G A	A A	G G
A00917:1294:H27N3DSX7:1:1101:13639:6449	52	C	C T	? ?	C C	? ?	C C	C T	C C	C C	C C	C C	C C	C C	C C	C C
A00917:1294:H27N3DSX7:1:1101:13639:6449	60	T	G G	? ?	A G	? ?	T T	G G	G G	G G	G G	T T	T T	T T	G G	T G
A00917:1294:H27N3DSX7:1:1101:13639:6449	70	A	T T	? ?	T T	? ?	A A	T T	T T	T T	T T	A A	A A	A A	T T	A T
A00917:1294:H27N3DSX7:1:1101:13639:6449	71	C	C C	? ?	T T	? ?	T T	C T	T T	C C	C C	C T	C C	C T	C C	C T
A00917:1294:H27N3DSX7:1:1101:13639:6449	72	G	G G	? ?	G G	? ?	A A	G A	G G	G G	G G	G A	A A	A A	A A	G G
A00917:1294:H27N3DSX7:1:1101:13639:6449	73	G	G G	? ?	G G	? ?	G G	G G	G G	G G	G G	G A	G G	G G	G G	G G
A00917:1294:H27N3DSX7:1:1101:13639:6449	84	C	C T	? ?	T T	? ?	T T	C C	C C	C C	C C	C T	C C	C T	C C	C C
A00917:1294:H27N3DSX7:1:1101:13639:6449	85	A	G G	? ?	G G	? ?	G G	A A	A A	G G	A A	A G	A A	G G	G G	A G
A00917:1294:H27N3DSX7:1:1101:13639:6449	87	C	C T	? ?	T T	? ?	C C	C C	C C	C C	C C	C C	C C	C C	C C	C C
A00917:1294:H27N3DSX7:1:1101:13639:6449	90	G	G T	? ?	G G	? ?	G G	G G	G G	G G	G G	G G	G G	G G	G G	G G
A00917:1294:H27N3DSX7:1:1101:13639:6449	97	G	G G	? ?	G G	? ?	A A	G G	G G	G G	G G	G A	G G	G A	G G	G G
A00917:1294:H27N3DSX7:1:1101:13639:6449	105	A	A T	? ?	T T	? ?	A A	A T	A A	A A	A A	A A	A A	A A	A A	A A
A00917:1294:H27N3DSX7:1:1101:13639:6449	107	T	T C	? ?	T T	? ?	T T	T C	C C	T T	C C	T C	T T	T C	T T	T T
A00917:1294:H27N3DSX7:1:1101:13639:6449	108	G	G G	? ?	C C	? ?	A A	G C	G G	G G	G G	G A	G G	C A	G G	G G
A00917:1294:H27N3DSX7:1:1101:13639:6449	111	G	G A	? ?	G G	? ?	G G	G G	G G	G G	G G	G G	G G	G G	G G	G G
A00917:1294:H27N3DSX7:1:1101:13639:6449	162	T	C C	? ?	C C	? ?	T T	C C	C C	C C	C C	T T	T T	T C	C C	T C
A00917:1294:H27N3DSX7:1:1101:13639:6449	167	A	G G	? ?	G G	? ?	A A	A G	A A	A G	A A	A A	A A	G G	A A	A G
A00917:1294:H27N3DSX7:1:1101:13711:29089	10	A	? ?	? ?	? ?	? ?	A A	A A	? ?	? ?	? ?	A A	A A	A G	? ?	A A
A00917:1294:H27N3DSX7:1:1101:13711:29089	19	A	? ?	? ?	? ?	? ?	A A	A A	? ?	? ?	? ?	A A	A A	A T	? ?	A A
A00917:1294:H27N3DSX7:1:1101:13711:29089	60	G	? ?	? ?	? ?	? ?	G G	G G	? ?	? ?	? ?	G G	G G	G A	? ?	G G
A00917:1294:H27N3DSX7:1:1101:13711:29089	78	A	? ?	? ?	? ?	? ?	A A	A A	? ?	? ?	? ?	A A	A A	A C	? ?	A A
A00917:1294:H27N3DSX7:1:1101:13711:29089	91	T	? ?	? ?	? ?	? ?	T T	T T	? ?	? ?	? ?	T T	T T	T C	? ?	T T
A00917:1294:H27N3DSX7:1:1101:13711:29089	108	C	? ?	? ?	? ?	? ?	A A	A A	? ?	? ?	? ?	A A	A A	A A	? ?	A A
A00917:1294:H27N3DSX7:1:1101:13711:29089	116	C	? ?	? ?	? ?	? ?	G G	G G	? ?	? ?	? ?	C C	G G	G G	? ?	G G
A00917:1294:H27N3DSX7:1:1101:13711:29089	128	C	? ?	? ?	? ?	? ?	C C	C C	? ?	? ?	? ?	C C	C C	C T	? ?	C C
A00917:1294:H27N3DSX7:1:1101:13711:29089	147	C	? ?	? ?	? ?	? ?	A A	A A	? ?	? ?	? ?	C C	A A	A A	? ?	A A
A00917:1294:H27N3DSX7:1:1101:13711:29089	150	T	? ?	? ?	? ?	? ?	T T	C C	? ?	? ?	? ?	A C	C C	C C	? ?	C C
A00917:1294:H27N3DSX7:1:1101:13711:29089	177	T	? ?	? ?	? ?	? ?	T T	T G	? ?	? ?	? ?	T T	T T	T T	? ?	G G
A00917:1294:H27N3DSX7:1:1101:13711:29089	204	G	? ?	? ?	? ?	? ?	C C	C C	? ?	? ?	? ?	C C	C C	C C	? ?	C C
A00917:1294:H27N3DSX7:1:1101:13711:29089	224	A	? ?	? ?	? ?	? ?	A A	A A	? ?	? ?	? ?	A A	A A	A A	? ?	C C
A00917:1294:H27N3DSX7:1:1101:13711:29089	232	G	? ?	? ?	? ?	? ?	C C	C C	? ?	? ?	? ?	G G	C C	C C	? ?	C C
A00917:1294:H27N3DSX7:1:1101:13738:17237	118	C	A A	A A	A A	A A	A A	A A	A A	A A	A A	A A	A A	A A	A A	A A
A00917:1294:H27N3DSX7:1:1101:13738:17237	132	C	C C	C C	C C	C C	C C	C C	C T	C C	C C	C C	C C	C C	C T	C C
A00917:1294:H27N3DSX7:1:1101:13738:17237	134	C	C C	C C	C C	C T	C C	C C	C C	C C	C C	C C	C C	C C	C C	C C
A00917:1294:H27N3DSX7:1:1101:13738:17237	141	G	G G	G G	G G	G G	G G	G G	G G	G G	G G	G G	A A	G G	G G	G G
A00917:1294:H27N3DSX7:1:1101:13738:17237	165	A	G G	A A	G G	A G	A A	G G	G G	A A	G G	G G	G G	G G	A G	G G
A00917:1294:H27N3DSX7:1:1101:13738:17237	166	G	G G	G G	G G	G G	G G	G G	G A	G G	G G	G G	G G	G G	G G	G G
A00917:1294:H27N3DSX7:1:1101:13738:17237	180	G	A A	A A	A A	A A	A A	A A	A A	A A	A A	A A	A A	A A	A A	A A
A00917:1294:H27N3DSX7:1:1101:13738:17237	191	G	G G	G G	A A	G G	G G	G G	G G	G G	G G	A A	G G	A A	G G	G G
A00917:1294:H27N3DSX7:1:1101:13738:17237	196	A	A G	A A	G G	A G	A A	A A	A G	A A	G G	G G	G G	G G	A A	A G
A00917:1294:H27N3DSX7:1:1101:13738:17237	215	G	G G	A A	G G	G G	G G	G G	G G	G G	G G	G G	G G	G G	G G	G G
A00917:1294:H27N3DSX7:1:1101:13738:17237	221	T	T C	T T	T T	T T	T T	C C	T C	T T	T C	T T	C C	T T	T C	T C
A00917:1294:H27N3DSX7:1:1101:13738:17237	236	T	C C	C C	C C	C C	T T	C C	C C	T T	C C	C C	C C	C C	T C	C C
A00917:1294:H27N3DSX7:1:1101:13738:17237	268	G	G G	G G	G G	G G	G G	G G	G C	G G	G G	G G	G G	G G	G C	G G
A00917:1294:H27N3DSX7:1:1101:13801:28526	36	T	T T	T T	T T	T T	? ?	T T	T T	T T	T T	C C	T T	T T	C C	T T
A00917:1294:H27N3DSX7:1:1101:13801:28526	38	T	T T	T T	T T	T T	? ?	T T	T T	T T	T T	A A	T T	T T	A A	T T
A00917:1294:H27N3DSX7:1:1101:13801:28526	45	A	A G	A A	A A	A A	? ?	A A	A A	A A	G G	G G	A A	A A	G G	G G
A00917:1294:H27N3DSX7:1:1101:13801:28526	47	T	T T	T T	A A	T T	? ?	T T	T T	T T	T T	T T	T T	T T	T T	T T
A00917:1294:H27N3DSX7:1:1101:13801:28526	56	G	G C	G G	G G	G G	? ?	G G	G G	G G	G G	G G	G G	G G	G G	G G
A00917:1294:H27N3DSX7:1:1101:13801:28526	57	C	C A	C C	C C	C C	? ?	C C	C C	C C	C C	C C	C C	C C	C C	C C
A00917:1294:H27N3DSX7:1:1101:13801:28526	69	C	C C	C C	C C	C C	? ?	C C	C C	C C	T T	T T	C C	C C	T T	C C
A00917:1294:H27N3DSX7:1:1101:13801:28526	78	C	C C	C C	C C	C C	? ?	C C	C C	C C	A A	C C	C C	C C	C C	C C
A00917:1294:H27N3DSX7:1:1101:13801:28526	82	A	A A	A A	A A	A A	? ?	A A	A A	A A	G G	A A	A A	A A	A A	A A
A00917:1294:H27N3DSX7:1:1101:13801:28526	90	C	A A	A A	A A	C C	? ?	A A	A A	A A	A A	A A	A A	C C	A A	A A
A00917:1294:H27N3DSX7:1:1101:13801:28526	100	C	C A	C C	C C	C C	? ?	C C	C C	C C	C C	C C	C C	C C	C C	C C
A00917:1294:H27N3DSX7:1:1101:13801:28526	101	T	T T	T T	T T	T T	? ?	T T	T T	T T	A A	C C	T T	T T	C C	T T
A00917:1294:H27N3DSX7:1:1101:13801:28526	102	C	C C	C C	C C	? ?	? ?	C C	C C	C C	C C	C C	C C	C C	C C	T T
A00917:1294:H27N3DSX7:1:1101:13801:28526	107	C	C C	C C	C C	? ?	? ?	C C	C C	C C	C C	C C	C C	C C	C C	A A
A00917:1294:H27N3DSX7:1:1101:13801:28526	111	A	A A	A A	A A	? ?	? ?	A A	A A	A A	G G	A A	A A	A A	A A	A A
A00917:1294:H27N3DSX7:1:1101:13801:28526	125	A	A G	A A	A A	? ?	? ?	A A	A A	A A	G G	G G	A A	A A	G G	A A
A00917:1294:H27N3DSX7:1:1101:13801:28526	126	C	C C	C C	C C	? ?	? ?	C C	C C	C C	C C	T T	C C	C C	T T	C C
A00917:1294:H27N3DSX7:1:1101:13801:28526	130	A	A A	A A	A A	? ?	? ?	A A	A A	A A	T T	G G	A A	A A	G G	A A
A00917:1294:H27N3DSX7:1:1101:13801:28526	139	C	C T	C C	C C	C C	? ?	C C	C C	C C	C C	C C	C C	C C	C C	C C
A00917:1294:H27N3DSX7:1:1101:13801:28526	140	A	A G	A A	A A	A A	? ?	A A	A A	A A	A A	A A	A A	A A	A A	A A
A00917:1294:H27N3DSX7:1:1101:13801:28526	158	T	T T	T T	T T	T T	? ?	T T	T T	T T	A A	A G	T T	? ?	A A	A A
A00917:1294:H27N3DSX7:1:1101:13801:28526	171	C	C C	C C	C C	C C	? ?	C C	C C	C C	T T	T T	C C	? ?	T T	C C
A00917:1294:H27N3DSX7:1:1101:13801:28526	185	C	C C	C C	C C	C C	? ?	C C	C C	C C	T T	T T	C C	? ?	T T	C C
A00917:1294:H27N3DSX7:1:1101:13801:28526	197	T	T T	T T	T T	T T	? ?	T T	T T	T T	? ?	A A	T T	? ?	A A	T T
A00917:1294:H27N3DSX7:1:1101:13801:28526	215	A	A A	A A	A A	A A	? ?	A A	A A	A A	? ?	T T	A A	A A	T T	A A
A00917:1294:H27N3DSX7:1:1101:13801:28526	221	A	A A	A A	A A	A A	? ?	G G	A A	A A	? ?	G G	G G	A A	G G	G G
A00917:1294:H27N3DSX7:1:1101:13801:28526	223	G	G G	G G	G G	G G	? ?	G G	G G	G G	? ?	C C	G G	G G	C C	A A
A00917:1294:H27N3DSX7:1:1101:13801:28526	231	T	T T	T T	T T	T T	? ?	T T	T T	T T	? ?	C C	T T	T T	C C	T T
A00917:1294:H27N3DSX7:1:1101:13801:28526	232	G	G G	G G	G G	G G	? ?	G G	G G	G G	? ?	T T	G G	G G	T T	G G
A00917:1294:H27N3DSX7:1:1101:13801:28526	234	C	C C	C C	C C	C C	? ?	C C	C C	C C	? ?	C T	C C	C C	T T	C C
A00917:1294:H27N3DSX7:1:1101:13801:28526	246	C	C C	C C	C C	C C	? ?	C C	C C	C C	? ?	T T	C C	C C	T T	C C
A00917:1294:H27N3DSX7:1:1101:13801:28526	263	T	T T	T T	T T	T T	? ?	T T	T T	T T	? ?	A A	T T	T T	A A	T T
A00917:1294:H27N3DSX7:1:1101:13801:28526	273	G	G G	G G	G G	G G	? ?	G G	G A	G G	? ?	G G	G C	G G	G G	G G
A00917:1294:H27N3DSX7:1:1101:13838:29309	9	A	A A	A G	A A	A A	A A	? ?	A A	A A	A A	A A	A A	? ?	A A	A A
A00917:1294:H27N3DSX7:1:1101:13838:29309	20	A	A G	A A	A A	A A	A A	? ?	A A	A A	A A	A A	A A	? ?	A A	A A
A00917:1294:H27N3DSX7:1:1101:13838:29309	44	A	A A	A A	A G	A A	A A	? ?	A A	A A	A A	A A	A A	? ?	A A	A A
A00917:1294:H27N3DSX7:1:1101:13838:29309	56	T	T T	T T	T C	T T	T T	? ?	T T	T T	T T	T T	T T	? ?	T T	T T
A00917:1294:H27N3DSX7:1:1101:13838:29309	73	T	T T	T A	T T	T T	T T	? ?	T T	T T	T T	T T	T T	? ?	T T	C C
A00917:1294:H27N3DSX7:1:1101:13838:29309	74	A	A A	A C	A A	A A	A A	? ?	A A	A A	A A	A A	A A	? ?	A A	A A
A00917:1294:H27N3DSX7:1:1101:13838:29309	87	T	T T	T T	T C	T T	T T	? ?	T T	T T	T T	T T	T T	? ?	T T	T T
A00917:1294:H27N3DSX7:1:1101:13838:29309	101	G	G G	G G	G G	G G	G A	? ?	A A	G G	G G	A A	G G	? ?	G G	G G
A00917:1294:H27N3DSX7:1:1101:13838:29309	104	G	G G	G G	G G	G G	G G	? ?	G G	A A	G G	G G	G A	? ?	G G	A A
A00917:1294:H27N3DSX7:1:1101:13838:29309	107	G	G G	G G	G A	G G	G G	? ?	G G	G G	G G	G G	G G	? ?	G G	G G
A00917:1294:H27N3DSX7:1:1101:13838:29309	143	C	C C	C C	C C	C T	C C	? ?	C C	C C	C C	C C	C C	? ?	C C	C C
A00917:1294:H27N3DSX7:1:1101:13838:29309	154	T	T T	T T	T T	T T	T G	? ?	T T	T T	T T	T T	T T	? ?	T T	T T
A00917:1294:H27N3DSX7:1:1101:13838:29309	155	G	G A	G G	G G	G G	G G	? ?	G G	G G	G G	G G	G G	? ?	G G	G G
A00917:1294:H27N3DSX7:1:1101:13838:29309	160	C	C C	C T	C C	C C	C C	? ?	C C	C C	C C	C C	C C	? ?	C C	C C
A00917:1294:H27N3DSX7:1:1101:13838:29309	162	G	G G	G G	G G	G G	G A	? ?	G G	G G	G G	G G	G G	? ?	G G	G G
A00917:1294:H27N3DSX7:1:1101:13838:29309	173	T	T T	T C	T C	T T	T T	? ?	T T	T T	T T	T T	T T	? ?	T T	C C
A00917:1294:H27N3DSX7:1:1101:13838:29309	181	G	G G	G G	G G	G G	G G	? ?	G G	G G	G G	G G	G G	? ?	G A	G G
A00917:1294:H27N3DSX7:1:1101:13838:29309	194	G	G G	G G	G T	G G	G G	? ?	G G	G G	G G	G G	G G	? ?	G G	G G
A00917:1294:H27N3DSX7:1:1101:13838:29309	221	T	T T	T G	T G	T T	T T	? ?	T T	T T	T T	T T	T T	? ?	T T	T T
A00917:1294:H27N3DSX7:1:1101:13838:29309	242	C	C T	C C	C C	C C	C C	? ?	C C	T T	C C	C C	C T	? ?	C C	C C
A00917:1294:H27N3DSX7:1:1101:13847:6214	134	A	? ?	? ?	A A	T T	? ?	? ?	T T	A A	? ?	? ?	? ?	? ?	? ?	T T
A00917:1294:H27N3DSX7:1:1101:13865:13166	174	G	G G	G G	G G	G G	G G	T T	G G	G G	G G	G G	G G	T T	G G	G G
A00917:1294:H27N3DSX7:1:1101:13892:22952	22	A	A A	? ?	? ?	? ?	? ?	G G	A A	? ?	? ?	A A	A A	A A	? ?	A A
A00917:1294:H27N3DSX7:1:1101:13892:22952	211	G	G G	? ?	? ?	? ?	? ?	T T	G G	? ?	? ?	G G	T T	T T	? ?	T T
A00917:1294:H27N3DSX7:1:1101:13892:22952	249	T	T T	? ?	? ?	? ?	? ?	A A	T T	? ?	? ?	T T	A A	A A	? ?	T T
A00917:1294:H27N3DSX7:1:1101:13955:32518	23	C	C C	C C	C C	C C	C C	? ?	C C	C C	C C	C C	C C	C C	C C	C T
A00917:1294:H27N3DSX7:1:1101:13955:32518	42	T	T T	T T	T T	T T	T C	? ?	T T	T T	T T	T C	T T	T C	T T	T T
A00917:1294:H27N3DSX7:1:1101:13955:32518	60	G	G G	G G	G G	G G	G G	? ?	G G	G G	G A	G G	G G	G G	G G	G G
A00917:1294:H27N3DSX7:1:1101:13955:32518	84	A	A A	A A	T T	A A	A A	? ?	A A	A A	A A	A T	A A	A T	A A	A T
A00917:1294:H27N3DSX7:1:1101:13955:32518	95	G	G G	G G	G G	G G	G G	? ?	G G	G G	G G	G G	G G	G G	G G	G A
A00917:1294:H27N3DSX7:1:1101:13955:32518	145	C	T T	T T	T T	T T	T T	? ?	T T	T T	T T	T T	T T	C T	T T	T T
A00917:1294:H27N3DSX7:1:1101:13955:32518	158	G	G G	G G	G G	G G	G A	? ?	G G	G G	G G	G G	G G	G G	G G	G G
A00917:1294:H27N3DSX7:1:1101:13955:32518	159	G	G G	G G	G G	G G	G G	? ?	G G	G G	G G	G G	G G	G G	G A	G G
A00917:1294:H27N3DSX7:1:1101:13955:32518	203	T	G G	T T	G G	G G	G A	? ?	G G	G G	G G	G G	G A	T G	G A	G G
A00917:1294:H27N3DSX7:1:1101:13955:32518	231	C	C C	C C	C C	C C	C C	? ?	C C	C C	C C	C C	C C	C C	C C	C T
A00917:1294:H27N3DSX7:1:1101:1398:34006	87	C	? ?	? ?	C C	C C	? ?	A A	? ?	? ?	A A	? ?	? ?	? ?	? ?	? ?
A00917:1294:H27N3DSX7:1:1101:1398:34006	173	C	? ?	? ?	C C	C C	? ?	A A	? ?	? ?	A A	? ?	? ?	? ?	? ?	? ?
A00917:1294:H27N3DSX7:1:1101:1398:34006	176	A	? ?	? ?	C C	A A	? ?	C C	? ?	? ?	C C	? ?	? ?	? ?	? ?	? ?
A00917:1294:H27N3DSX7:1:1101:1398:34006	197	T	? ?	? ?	T T	T T	? ?	G G	? ?	? ?	G G	? ?	? ?	? ?	? ?	? ?
A00917:1294:H27N3DSX7:1:1101:14000:23641	18	C	C G	C G	C C	C G	? ?	G G	C G	C G	C C	C G	C G	C G	C C	C G
A00917:1294:H27N3DSX7:1:1101:14000:23641	26	C	C C	C C	C C	C C	? ?	C C	C C	C C	C C	C T	C C	C T	C C	C C
A00917:1294:H27N3DSX7:1:1101:14000:23641	28	C	C G	C G	C C	G T	? ?	G T	G T	C G	C C	G T	C G	G T	C C	C G
A00917:1294:H27N3DSX7:1:1101:14000:23641	36	A	A C	A C	A A	A C	? ?	C C	A C	A C	A A	A C	A C	A C	A A	A C
A00917:1294:H27N3DSX7:1:1101:14000:23641	43	T	T T	T T	T T	T C	? ?	T T	T T	T T	T T	T T	T T	T T	T T	T T
A00917:1294:H27N3DSX7:1:1101:14000:23641	48	T	T T	T T	T T	T T	? ?	T T	T T	T G	T T	T T	T T	T G	T T	T T
A00917:1294:H27N3DSX7:1:1101:14000:23641	51	T	A A	T A	T T	T A	? ?	A A	T A	T A	T T	T A	T A	T A	T T	T A
A00917:1294:H27N3DSX7:1:1101:14000:23641	53	C	C A	C A	C C	C A	? ?	A A	C A	C A	C C	C A	C A	C A	C C	C A
A00917:1294:H27N3DSX7:1:1101:14000:23641	101	C	C C	C C	C C	C C	? ?	C C	C C	C C	C C	C C	C T	C C	C C	C C
A00917:1294:H27N3DSX7:1:1101:14000:23641	106	T	T A	T A	T T	T A	? ?	A A	T T	T A	T T	T A	T A	T A	T T	A A
A00917:1294:H27N3DSX7:1:1101:14000:23641	163	T	T G	G G	T T	T G	? ?	T G	T G	T G	T T	T G	T G	T G	T T	T G
A00917:1294:H27N3DSX7:1:1101:14000:23641	164	A	A C	A C	A A	A C	? ?	A A	A C	A C	A A	A C	A C	A C	A A	A C
A00917:1294:H27N3DSX7:1:1101:14000:23641	183	T	T T	T T	T T	T T	? ?	T T	T T	T T	T T	T T	T A	T T	T T	T T
A00917:1294:H27N3DSX7:1:1101:14000:23641	200	T	T T	T T	T G	T T	? ?	T T	T T	T T	T T	T T	T T	T T	T T	T T
A00917:1294:H27N3DSX7:1:1101:14000:23641	207	G	G A	G G	G G	G G	? ?	G G	G G	G G	G G	G G	G G	G G	G G	G G
A00917:1294:H27N3DSX7:1:1101:14000:23641	222	G	G A	G A	G G	G A	? ?	A A	G A	G A	G G	G A	G A	G A	G G	G A
A00917:1294:H27N3DSX7:1:1101:14000:23641	226	T	T C	T T	T T	T C	? ?	T T	T T	T T	T T	T C	T T	T C	T T	T T
A00917:1294:H27N3DSX7:1:1101:14000:23641	250	G	G G	G G	G G	G T	? ?	G G	G G	G G	G G	G G	G G	G G	G G	G G
A00917:1294:H27N3DSX7:1:1101:14000:23641	252	G	G G	G T	G G	G G	? ?	G G	G G	G T	G G	G G	G G	G T	G G	G G
A00917:1294:H27N3DSX7:1:1101:14000:23641	254	T	T C	T C	T T	T C	? ?	C C	T C	T C	T T	T C	T C	T C	T T	T C
A00917:1294:H27N3DSX7:1:1101:14000:23641	261	G	G T	G T	G G	G T	? ?	T T	G T	G T	G G	G T	G T	G T	G G	G T
A00917:1294:H27N3DSX7:1:1101:14000:23641	265	A	A C	A C	A A	A C	? ?	C C	A C	A C	A A	A C	A C	A C	A A	A C
A00917:1294:H27N3DSX7:1:1101:14064:35712	12	G	G G	G G	G G	G G	G G	G G	G G	G G	G G	G G	G G	G G	? ?	A A
A00917:1294:H27N3DSX7:1:1101:14064:35712	22	C	C C	T T	C C	C C	C T	C C	C C	T T	C C	T T	C C	T T	? ?	C C
A00917:1294:H27N3DSX7:1:1101:14064:35712	24	G	G G	G G	G G	G G	G G	G G	G A	G G	G G	G G	G G	G G	? ?	G G
A00917:1294:H27N3DSX7:1:1101:14064:35712	25	G	G G	G G	G G	G G	G G	G G	G G	G G	G G	G G	G G	G G	? ?	A A
A00917:1294:H27N3DSX7:1:1101:14064:35712	29	A	G G	A A	A A	A A	A A	A A	A G	A A	A A	A A	A G	A A	? ?	G G
A00917:1294:H27N3DSX7:1:1101:14064:35712	30	G	G G	G G	G G	G G	G G	G G	G T	G G	G G	G G	G G	G G	? ?	G G
A00917:1294:H27N3DSX7:1:1101:14064:35712	35	G	G G	G G	G G	G G	G G	G G	G C	G G	G G	G G	G G	G G	? ?	C C
A00917:1294:H27N3DSX7:1:1101:14064:35712	53	C	C C	C C	T T	C C	C C	C C	C C	C C	T T	C C	C C	C C	? ?	C C
A00917:1294:H27N3DSX7:1:1101:14064:35712	54	G	G G	G G	G G	G G	G G	G G	G A	G G	G G	G G	G A	G G	? ?	G G
A00917:1294:H27N3DSX7:1:1101:14064:35712	55	A	G G	G G	G G	G G	A G	A A	G G	G G	G G	G G	G G	G G	? ?	A A
A00917:1294:H27N3DSX7:1:1101:14064:35712	69	G	G G	G G	G G	G G	G G	G G	G G	G G	G G	G G	G G	G G	? ?	A A
A00917:1294:H27N3DSX7:1:1101:14064:35712	86	C	C C	C C	C C	C C	C C	C C	C T	C C	C C	C C	C C	C C	? ?	C C
A00917:1294:H27N3DSX7:1:1101:14064:35712	89	C	C C	C C	C C	C C	C C	C C	C C	C C	C C	C C	C C	C C	? ?	T T
A00917:1294:H27N3DSX7:1:1101:14064:35712	98	G	G G	G G	G G	G G	G G	G G	G G	G G	G G	G G	G G	G G	? ?	A A
A00917:1294:H27N3DSX7:1:1101:14064:35712	109	C	C C	C C	C C	T T	C C	C C	C T	C C	C C	C C	C C	C C	? ?	C C
A00917:1294:H27N3DSX7:1:1101:14064:35712	115	A	A A	A A	A A	A A	A A	A A	A G	A A	A A	A A	A A	A A	? ?	A A
A00917:1294:H27N3DSX7:1:1101:14064:35712	128	A	A A	A A	A A	A A	A A	A A	A G	A A	A A	A A	A A	A A	? ?	G G
A00917:1294:H27N3DSX7:1:1101:14064:35712	151	T	G G	G G	G G	G G	T G	T T	G G	G G	G G	G G	G G	G G	? ?	G G
A00917:1294:H27N3DSX7:1:1101:14064:35712	153	C	C C	C C	C C	C C	C C	C C	C C	C C	C C	C C	C C	C C	? ?	T T
A00917:1294:H27N3DSX7:1:1101:14064:35712	157	T	T T	T T	T T	T T	T T	T T	T C	T T	T T	T T	T T	T T	? ?	C C
A00917:1294:H27N3DSX7:1:1101:14064:35712	173	G	A A	G G	G G	G G	G G	G G	G A	G G	G G	G G	G A	G G	? ?	G G
A00917:1294:H27N3DSX7:1:1101:14064:35712	177	C	C C	C C	C C	C C	C C	C C	C A	C C	C C	C C	C C	C C	? ?	C C
A00917:1294:H27N3DSX7:1:1101:14064:35712	184	C	C C	C C	C C	C C	C T	C C	C C	C C	C C	C C	C C	C C	? ?	C C
A00917:1294:H27N3DSX7:1:1101:14064:35712	186	G	A A	G G	G G	G G	G G	G G	G A	G G	G G	G G	G A	G G	? ?	G G
A00917:1294:H27N3DSX7:1:1101:14064:35712	216	G	G G	G G	G G	G G	G G	G G	G G	G G	G G	G G	G G	G G	? ?	A A
A00917:1294:H27N3DSX7:1:1101:14064:35712	218	T	T T	T T	T T	T T	T T	T T	T C	T T	T T	T T	T T	T T	? ?	C C
A00917:1294:H27N3DSX7:1:1101:14064:35712	229	C	C C	T T	C C	C C	C T	C C	C C	T T	C C	C T	C C	T T	? ?	C C
A00917:1294:H27N3DSX7:1:1101:14064:35712	239	A	T T	A A	A A	A A	A A	A A	A T	A A	A A	A A	A T	A A	? ?	A A
A00917:1294:H27N3DSX7:1:1101:14064:35712	244	G	G G	A A	G G	G G	G G	G G	G G	G G	G G	G G	G G	G G	? ?	G G
A00917:1294:H27N3DSX7:1:1101:14064:35712	261	A	A A	A A	A A	A A	A A	A A	A G	A A	A A	A A	A G	A A	? ?	A A
A00917:1294:H27N3DSX7:1:1101:14064:35712	269	G	G G	G G	G G	G G	G G	G G	G G	G G	G G	G G	G G	G G	? ?	G A
A00917:1294:H27N3DSX7:1:1101:14073:31000	144	G	G G	A A	G A	A A	G A	? ?	G A	? ?	G G	? ?	G G	A A	? ?	? ?
A00917:1294:H27N3DSX7:1:1101:14154:17456	5	G	? ?	G T	T T	T T	G T	G T	G G	G T	G G	? ?	T T	? ?	T T	T T
A00917:1294:H27N3DSX7:1:1101:14154:17456	8	T	T T	T T	T G	T T	T T	T T	T T	T T	T T	T T	T T	T T	T T	T T
A00917:1294:H27N3DSX7:1:1101:14154:17456	18	A	A T	A A	A A	A A	A T	A A	A A	A A	A A	A T	A C	A A	A A	A A
A00917:1294:H27N3DSX7:1:1101:14154:17456	23	T	T T	T T	T T	T T	T T	T T	T T	T T	T T	T C	T T	T C	T T	T T
A00917:1294:H27N3DSX7:1:1101:14154:17456	26	C	C C	C C	C C	C T	C C	C C	C C	C T	C C	C C	C C	C C	C T	C C
A00917:1294:H27N3DSX7:1:1101:14154:17456	29	T	A A	G A	A G	T A	T A	A G	T T	T G	T T	A A	T A	T A	T G	G A
A00917:1294:H27N3DSX7:1:1101:14154:17456	33	A	A G	G G	G G	A G	A G	G G	A G	A G	A A	A G	G G	A G	G G	G G
A00917:1294:H27N3DSX7:1:1101:14154:17456	42	C	C C	C C	C C	C C	C T	C C	C C	C C	C C	C C	C C	C C	C C	C C
A00917:1294:H27N3DSX7:1:1101:14154:17456	44	G	G G	G G	G G	G G	G G	G G	G G	G G	G G	G G	G G	G A	G G	G G
A00917:1294:H27N3DSX7:1:1101:14154:17456	49	C	C C	C C	C C	C C	C C	C C	C C	C C	C C	C C	C C	C T	C C	C C
A00917:1294:H27N3DSX7:1:1101:14154:17456	50	A	A A	A G	A A	A A	A A	A A	A A	A A	A A	A A	A A	A A	A A	A A
A00917:1294:H27N3DSX7:1:1101:14154:17456	54	T	T T	T T	T C	T T	T T	T T	T T	T T	T T	T T	T T	T T	T T	T T
A00917:1294:H27N3DSX7:1:1101:14154:17456	64	G	G G	G G	G G	G G	G G	G G	G G	G G	G G	G G	G G	G A	G G	G G
A00917:1294:H27N3DSX7:1:1101:14154:17456	76	G	G A	G G	G G	G G	G A	G G	G G	G G	G G	G A	G G	G G	G G	G G
A00917:1294:H27N3DSX7:1:1101:14154:17456	77	C	C C	T A	C C	C C	C C	C C	C C	C C	C C	C C	C T	C T	C C	C C
A00917:1294:H27N3DSX7:1:1101:14154:17456	85	C	C C	C C	C T	C T	C C	C T	C C	C T	C C	C T	C C	C T	C T	C C
A00917:1294:H27N3DSX7:1:1101:14154:17456	86	G	A A	G G	G G	G G	G A	G G	G G	G G	G G	G A	G G	G G	G G	G G
A00917:1294:H27N3DSX7:1:1101:14154:17456	87	G	A T	G G	G G	G G	G A	G G	G G	G G	G G	G A	G G	G G	G G	G G
A00917:1294:H27N3DSX7:1:1101:14154:17456	88	C	C C	C C	C C	C T	C C	C C	C C	C C	C C	C C	C C	C C	C C	C C
A00917:1294:H27N3DSX7:1:1101:14154:17456	97	C	C C	C C	C C	C C	C C	C C	C C	C C	C C	C T	C C	C C	C C	C C
A00917:1294:H27N3DSX7:1:1101:14154:17456	102	G	G G	G G	G G	G G	G G	G G	G G	G G	G G	G G	G G	G A	G G	G G
A00917:1294:H27N3DSX7:1:1101:14154:17456	104	G	G G	G G	G G	G A	G G	G G	G G	G G	G G	G G	G G	G G	G G	G G
A00917:1294:H27N3DSX7:1:1101:14154:17456	111	C	C C	C C	C C	C C	C C	C C	C C	C C	C C	C C	C C	C G	C C	C C
A00917:1294:H27N3DSX7:1:1101:14154:17456	121	G	G A	G G	G G	G G	G A	G G	G G	G G	G G	G A	G G	G G	G G	G G
A00917:1294:H27N3DSX7:1:1101:14154:17456	122	C	A A	A A	A A	A G	C A	A A	C A	C A	C C	A A	A A	C C	G A	A A
A00917:1294:H27N3DSX7:1:1101:14154:17456	132	G	G G	G G	G G	G G	G A	G G	G G	G G	G G	G G	G A	G G	G G	G G
A00917:1294:H27N3DSX7:1:1101:14154:17456	136	G	G G	G G	G G	G G	G G	G A	G G	G G	G G	G G	G G	G G	G G	G G
A00917:1294:H27N3DSX7:1:1101:14154:17456	137	G	G A	G A	G G	G G	G G	G G	G A	G G	G G	G A	G G	G G	G G	G G
A00917:1294:H27N3DSX7:1:1101:14154:17456	138	A	A A	A A	A A	A A	A A	A A	A A	A A	A A	A A	A A	A A	A A	A C
A00917:1294:H27N3DSX7:1:1101:14154:17456	140	A	A A	A A	A A	A A	A A	A A	A A	A A	A A	A A	A C	A A	A A	A A
A00917:1294:H27N3DSX7:1:1101:14154:17456	141	C	C A	C C	C A	C C	C C	C C	C C	C C	C C	C C	C C	C C	C C	C C
A00917:1294:H27N3DSX7:1:1101:14154:17456	142	T	T T	T T	T T	T T	T T	T T	T T	T T	T T	T T	T A	T T	T T	T T
A00917:1294:H27N3DSX7:1:1101:14154:17456	144	G	G G	G G	G G	G G	G G	G G	G G	G G	G G	G T	G G	G G	G G	G G
A00917:1294:H27N3DSX7:1:1101:14154:17456	146	C	C C	C A	C C	C T	C C	C T	C C	C C	C C	C C	C C	C C	C A	C C
A00917:1294:H27N3DSX7:1:1101:14154:17456	148	C	C C	C T	C C	C C	C C	C C	C C	C C	C C	C C	C C	C C	C T	C C
A00917:1294:H27N3DSX7:1:1101:14154:17456	152	C	C C	C T	C C	C C	C C	C C	C C	C C	C C	C C	C T	C C	C C	C C
A00917:1294:H27N3DSX7:1:1101:14154:17456	154	G	G G	G G	G T	G A	G T	G T	G T	G C	G T	G G	G G	G G	G G	G G
A00917:1294:H27N3DSX7:1:1101:14154:17456	155	A	C C	A C	A C	A C	A C	A C	A C	A C	A C	A C	A C	A C	A C	A A
A00917:1294:H27N3DSX7:1:1101:14154:17456	163	A	A A	A G	A T	A G	A G	A G	A G	A A	T G	A T	A T	A T	A G	A A
A00917:1294:H27N3DSX7:1:1101:14154:17456	164	A	A A	A C	A A	A A	A A	A A	A A	A A	A T	A A	A G	A T	A A	A A
A00917:1294:H27N3DSX7:1:1101:14154:17456	165	A	A A	A A	A A	A G	A A	A A	A A	A G	A A	A A	A A	A A	A A	A A
A00917:1294:H27N3DSX7:1:1101:14154:17456	168	T	T T	T T	T T	T T	T T	T T	T T	T T	T T	T T	T T	T T	T C	T T
A00917:1294:H27N3DSX7:1:1101:14154:17456	172	G	G G	G G	G G	G G	G G	G T	G G	G G	G A	G G	G A	G A	G G	G G
A00917:1294:H27N3DSX7:1:1101:14154:17456	173	C	C C	C A	C C	C C	C C	C C	C C	C C	C C	C C	C A	C C	C C	C C
A00917:1294:H27N3DSX7:1:1101:14154:17456	175	C	C C	C C	C C	C C	C C	C C	C C	C C	C C	C C	C C	C C	C A	C C
A00917:1294:H27N3DSX7:1:1101:14154:17456	176	G	G G	G G	G G	G A	G G	G G	G G	G A	G A	G G	G C	G C	G A	G G
A00917:1294:H27N3DSX7:1:1101:14154:17456	177	T	T T	T T	T T	T T	T T	T T	T G	T T	T T	T T	T T	T T	T T	T T
A00917:1294:H27N3DSX7:1:1101:14154:17456	182	T	T T	T T	T T	T T	T T	T G	T G	T T	T G	T T	T T	T T	T T	T T
A00917:1294:H27N3DSX7:1:1101:14154:17456	184	C	C A	C A	C A	C A	C A	C A	C A	C C	C A	C A	C A	C A	C A	C C
A00917:1294:H27N3DSX7:1:1101:14154:17456	185	C	C C	C C	C C	C G	C C	C C	C C	C G	C C	C C	C C	C C	C G	C C
A00917:1294:H27N3DSX7:1:1101:14154:17456	190	T	T T	T T	T T	T T	T T	T T	T A	T T	T T	T T	T T	T T	T T	T T
A00917:1294:H27N3DSX7:1:1101:14154:17456	193	A	A A	A C	A C	A A	A A	A C	A C	A A	A C	A A	A A	A A	A C	A A
A00917:1294:H27N3DSX7:1:1101:14154:17456	194	T	T T	T G	T T	T T	T T	T T	T T	T T	T T	T T	T T	T T	T G	T T
A00917:1294:H27N3DSX7:1:1101:14154:17456	195	A	A A	A A	A A	A A	A A	A A	A A	A A	A A	A A	A T	A T	A A	A A
A00917:1294:H27N3DSX7:1:1101:14154:17456	200	G	G T	G G	G G	G T	G G	G G	G G	G G	G G	G T	G G	G G	G G	G G
A00917:1294:H27N3DSX7:1:1101:14154:17456	203	A	A A	A T	A A	A A	A A	A A	A A	A A	A A	A A	A A	A A	A A	A A
A00917:1294:H27N3DSX7:1:1101:14154:17456	205	G	G G	G T	T A	T A	G T	G T	G T	G T	G T	G T	G T	G T	G T	G G
A00917:1294:H27N3DSX7:1:1101:14154:17456	206	C	C A	C C	C C	C A	C C	C C	C C	C A	C C	C C	C C	C C	C A	C C
A00917:1294:H27N3DSX7:1:1101:14154:17456	210	T	T T	T C	T T	T T	T T	T T	T T	T T	T T	T T	T G	T T	T T	T T
A00917:1294:H27N3DSX7:1:1101:14154:17456	215	C	C C	C C	C C	C C	C C	C T	C T	C C	C T	C C	C C	C C	C C	C C
A00917:1294:H27N3DSX7:1:1101:14154:17456	218	G	G G	G A	G G	G G	G G	G G	G G	G G	G G	G G	G G	G G	G A	G G
A00917:1294:H27N3DSX7:1:1101:14154:17456	223	G	G G	G A	G A	G G	G G	G G	G G	G G	G G	G G	G G	G G	G A	G G
A00917:1294:H27N3DSX7:1:1101:14154:17456	224	G	G G	G G	G G	G G	G G	G G	G G	G A	G G	G G	G G	G G	G G	G A
A00917:1294:H27N3DSX7:1:1101:14154:17456	226	T	T T	T T	T T	T T	T T	T T	T T	T A	T T	T T	T T	T T	T T	T A
A00917:1294:H27N3DSX7:1:1101:14154:17456	236	T	T T	T G	T T	T T	T T	T T	T T	T T	T T	T T	T T	T T	T G	T T
A00917:1294:H27N3DSX7:1:1101:14154:17456	237	A	A A	A G	A G	A A	A A	A G	A G	A A	A G	A A	A G	A A	A G	A G
A00917:1294:H27N3DSX7:1:1101:14154:17456	244	C	C C	C C	C C	C C	C C	C C	C C	C C	C C	C C	C C	C C	C T	C C
A00917:1294:H27N3DSX7:1:1101:14154:17456	246	G	G G	G G	G G	G G	G G	G G	G G	G G	G A	G G	G A	G A	G A	G G
A00917:1294:H27N3DSX7:1:1101:14154:17456	247	A	A A	A C	A A	A A	A A	A A	A A	A A	A A	A A	A A	A A	A A	A A
A00917:1294:H27N3DSX7:1:1101:14154:17456	249	C	C C	C T	C C	C C	C C	C C	C C	C C	C C	C C	C C	C C	C T	C C
A00917:1294:H27N3DSX7:1:1101:14154:17456	261	C	C C	C T	C C	C C	C C	C C	C C	C C	C C	C C	C C	C C	C C	C C
A00917:1294:H27N3DSX7:1:1101:14154:17456	263	C	C C	C C	C C	C T	C C	C C	C C	C C	C C	C C	C C	C C	C C	C C
A00917:1294:H27N3DSX7:1:1101:14253:34945	16	C	C C	C C	C C	C C	C C	C T	C C	C C	C C	C C	C C	C C	C C	C C
A00917:1294:H27N3DSX7:1:1101:14253:34945	69	C	C C	C C	C C	C C	C C	C C	C T	C C	C C	C C	C C	C C	C C	C T
A00917:1294:H27N3DSX7:1:1101:14253:34945	87	T	T T	T T	T T	T T	T T	T T	T C	T T	T T	T T	T T	T T	T T	T T
A00917:1294:H27N3DSX7:1:1101:14253:34945	123	A	A A	A A	A A	A A	A A	A A	A G	A A	A A	A A	A A	A A	A A	A G
A00917:1294:H27N3DSX7:1:1101:14253:34945	157	C	T T	C C	T T	T T	C T	T T	T T	C C	T T	C C	C C	T T	C C	T T
A00917:1294:H27N3DSX7:1:1101:14271:13182	18	C	? ?	A A	A A	? ?	? ?	A A	? ?	? ?	A A	A A	A A	A A	? ?	A A
A00917:1294:H27N3DSX7:1:1101:14271:13182	123	C	? ?	A A	A A	? ?	? ?	A A	? ?	? ?	A A	A A	A A	A A	? ?	A A
A00917:1294:H27N3DSX7:1:1101:14317:24345	43	A	? ?	G G	? ?	? ?	A A	G G	A A	A A	? ?	? ?	? ?	? ?	? ?	A A
A00917:1294:H27N3DSX7:1:1101:14371:22028	59	T	T T	T T	T T	T T	T T	T T	T T	T C	T T	T T	T T	T T	T C	T T
A00917:1294:H27N3DSX7:1:1101:14371:22028	97	G	G G	G G	G G	G G	G G	G G	G G	G T	G G	G G	G G	G G	G G	G G
A00917:1294:H27N3DSX7:1:1101:14371:22028	163	T	T T	T T	T T	T T	T T	T C	T T	T T	T T	T T	T T	T T	T T	T T
A00917:1294:H27N3DSX7:1:1101:14371:22028	175	A	A A	A A	A A	A A	A A	A A	A A	A T	A A	A A	A A	A A	A A	A A
A00917:1294:H27N3DSX7:1:1101:14371:22028	185	G	G G	G G	G G	G G	G G	G G	G G	G A	G G	G G	G G	G G	G G	G G
A00917:1294:H27N3DSX7:1:1101:14371:22028	186	A	A A	A A	A G	A A	A A	A A	A A	A A	A A	A A	A A	A A	A A	A A
A00917:1294:H27N3DSX7:1:1101:14371:22028	211	A	A A	A A	A A	A T	A A	T T	A A	A T	A A	A A	A A	A A	A T	A A
A00917:1294:H27N3DSX7:1:1101:14371:22028	212	G	G G	G G	G G	G C	G G	C C	G G	G C	G G	G G	G G	G G	G C	G G
A00917:1294:H27N3DSX7:1:1101:14371:22028	222	G	G G	G A	G A	G G	G G	G G	G G	G G	G G	G G	G G	G G	G G	G G
A00917:1294:H27N3DSX7:1:1101:14371:22028	269	T	T T	T T	T T	T T	T T	T C	T T	T T	T T	T T	T T	T T	T T	T T
A00917:1294:H27N3DSX7:1:1101:14452:9267	4	G	A A	? ?	A A	A A	A A	A A	? ?	A A	A A	? ?	G G	? ?	A A	A A
A00917:1294:H27N3DSX7:1:1101:14452:9267	17	G	A A	? ?	A A	A A	A A	A A	? ?	A A	A A	? ?	G G	? ?	A A	A A
A00917:1294:H27N3DSX7:1:1101:14452:9267	157	C	C A	? ?	C C	C C	C C	C C	? ?	C C	C C	? ?	C C	? ?	C C	C C
A00917:1294:H27N3DSX7:1:1101:14452:9267	257	T	C C	? ?	C C	C C	C C	C C	? ?	C C	C C	? ?	T T	? ?	C C	C C
A00917:1294:H27N3DSX7:1:1101:14452:9267	258	G	A A	? ?	A A	A A	A A	A A	? ?	A A	A A	? ?	G G	? ?	A A	A A
A00917:1294:H27N3DSX7:1:1101:14516:29763	61	G	? ?	? ?	? ?	A A	? ?	? ?	G G	? ?	? ?	A A	G G	A A	? ?	? ?
A00917:1294:H27N3DSX7:1:1101:14516:29763	146	T	? ?	? ?	? ?	A A	? ?	? ?	A A	? ?	? ?	A A	A A	A A	? ?	? ?
A00917:1294:H27N3DSX7:1:1101:14516:29763	154	G	? ?	? ?	? ?	C C	? ?	? ?	C C	? ?	? ?	C C	G C	C C	? ?	? ?
A00917:1294:H27N3DSX7:1:1101:14516:29763	174	T	? ?	? ?	? ?	A A	? ?	? ?	A A	? ?	? ?	A A	A A	A A	? ?	? ?
A00917:1294:H27N3DSX7:1:1101:14516:29763	180	T	? ?	? ?	? ?	A A	? ?	? ?	A A	? ?	? ?	A A	A A	A A	? ?	? ?
A00917:1294:H27N3DSX7:1:1101:14516:29763	236	C	? ?	? ?	? ?	A A	? ?	? ?	A A	? ?	? ?	A A	A A	A A	? ?	? ?
A00917:1294:H27N3DSX7:1:1101:14516:29763	262	T	? ?	? ?	? ?	A A	? ?	? ?	A A	? ?	? ?	A A	A A	A A	? ?	? ?
A00917:1294:H27N3DSX7:1:1101:14534:18302	9	C	C C	C C	? ?	? ?	C C	C C	C C	C T	C C	C C	T T	? ?	? ?	? ?
A00917:1294:H27N3DSX7:1:1101:14534:18302	18	T	C C	C C	? ?	? ?	T C	T C	C C	C C	C C	T T	C C	? ?	? ?	? ?
A00917:1294:H27N3DSX7:1:1101:14534:18302	39	G	G G	A A	? ?	? ?	G A	A A	A A	A A	A A	G G	A A	? ?	? ?	? ?
A00917:1294:H27N3DSX7:1:1101:14534:18302	43	T	T T	T T	? ?	? ?	T T	T T	T T	T C	T T	T T	T T	? ?	? ?	? ?
A00917:1294:H27N3DSX7:1:1101:14534:18302	53	C	C C	C C	? ?	? ?	C C	C C	C C	C T	C C	C C	C C	? ?	? ?	? ?
A00917:1294:H27N3DSX7:1:1101:14534:18302	54	A	C C	A C	? ?	? ?	A C	C C	C C	C T	C C	A A	C C	? ?	? ?	? ?
A00917:1294:H27N3DSX7:1:1101:14534:18302	60	C	C C	C C	? ?	? ?	C C	C C	C C	C T	C C	C C	C C	? ?	? ?	? ?
A00917:1294:H27N3DSX7:1:1101:14534:18302	61	T	T T	T C	? ?	? ?	T T	T T	T T	T T	T T	T T	T T	? ?	? ?	? ?
A00917:1294:H27N3DSX7:1:1101:14534:18302	67	T	T T	T T	? ?	? ?	T C	T T	T T	T T	T T	T T	T T	? ?	? ?	? ?
A00917:1294:H27N3DSX7:1:1101:14534:18302	80	G	G G	G G	? ?	? ?	G G	G A	G G	G G	G G	G G	G G	? ?	? ?	? ?
A00917:1294:H27N3DSX7:1:1101:14534:18302	81	G	G G	G G	? ?	? ?	G G	T A	G G	G A	G G	G G	G G	? ?	? ?	? ?
A00917:1294:H27N3DSX7:1:1101:14534:18302	82	A	A A	A G	? ?	? ?	A A	A A	A A	A A	A A	A A	A A	? ?	? ?	? ?
A00917:1294:H27N3DSX7:1:1101:14534:18302	83	G	G G	G G	? ?	? ?	G G	G G	G G	G A	G G	G G	G G	? ?	? ?	? ?
A00917:1294:H27N3DSX7:1:1101:14534:18302	89	G	G G	G G	? ?	? ?	G G	G C	G G	G G	G G	G G	G G	? ?	? ?	? ?
A00917:1294:H27N3DSX7:1:1101:14534:18302	94	T	T T	T T	? ?	? ?	T C	T T	T T	T T	T T	T T	T T	? ?	? ?	? ?
A00917:1294:H27N3DSX7:1:1101:14534:18302	95	C	C C	C C	? ?	? ?	C C	C A	C C	C C	C C	C C	C C	? ?	? ?	? ?
A00917:1294:H27N3DSX7:1:1101:14534:18302	101	T	T T	T G	? ?	? ?	T T	T T	T T	T T	T T	T T	T T	? ?	? ?	? ?
A00917:1294:H27N3DSX7:1:1101:14534:18302	120	G	T T	G G	? ?	? ?	G G	G G	G G	G A	G G	G G	G G	? ?	? ?	? ?
A00917:1294:H27N3DSX7:1:1101:14534:18302	121	T	T T	T T	? ?	? ?	T T	T T	T T	T C	T T	T T	T T	? ?	? ?	? ?
A00917:1294:H27N3DSX7:1:1101:14534:18302	123	G	G G	G C	? ?	? ?	G G	G G	G G	G A	G G	G G	G G	? ?	? ?	? ?
A00917:1294:H27N3DSX7:1:1101:14534:18302	124	A	G G	A G	? ?	? ?	A G	G G	G G	A G	A A	A A	G G	? ?	? ?	? ?
A00917:1294:H27N3DSX7:1:1101:14534:18302	125	C	C C	C C	? ?	? ?	C T	C C	C C	C C	C C	C C	C C	? ?	? ?	? ?
A00917:1294:H27N3DSX7:1:1101:14534:18302	137	C	C C	C C	? ?	? ?	C T	C C	C C	C C	C C	C C	C C	? ?	? ?	? ?
A00917:1294:H27N3DSX7:1:1101:14534:18302	150	C	C C	C C	? ?	? ?	C C	C C	C C	C T	C C	C C	C C	? ?	? ?	? ?
A00917:1294:H27N3DSX7:1:1101:14534:31046	123	C	? ?	? ?	? ?	? ?	? ?	? ?	A A	? ?	A A	? ?	A A	? ?	? ?	? ?
A00917:1294:H27N3DSX7:1:1101:14534:31046	130	G	? ?	? ?	? ?	? ?	? ?	? ?	T T	? ?	T T	? ?	T T	? ?	? ?	? ?
A00917:1294:H27N3DSX7:1:1101:14579:2503	17	C	C C	A A	C C	C C	C C	C C	C C	? ?	C C	C C	C C	C C	C C	C C
A00917:1294:H27N3DSX7:1:1101:14579:2503	28	A	A A	G G	A A	A A	A A	A A	A A	? ?	A A	A A	A A	A A	A A	A A
A00917:1294:H27N3DSX7:1:1101:14579:2503	36	C	C C	A A	C C	C C	C C	C C	C C	? ?	C C	C C	C C	C C	C C	C C
A00917:1294:H27N3DSX7:1:1101:14579:2503	129	A	A A	A A	A A	A A	A A	A G	A A	? ?	A A	A A	A A	A A	A A	A A
A00917:1294:H27N3DSX7:1:1101:14579:2503	130	A	A A	A A	A A	A A	A A	A G	A A	? ?	A A	A A	A A	A A	A A	A A
A00917:1294:H27N3DSX7:1:1101:14579:2503	151	T	T T	G G	T T	T T	T T	T T	T T	? ?	T T	T T	T T	T T	T T	T T
A00917:1294:H27N3DSX7:1:1101:14579:2503	159	T	T T	C C	T T	T T	T T	T T	T T	? ?	T T	T T	T T	T T	T T	T T
A00917:1294:H27N3DSX7:1:1101:14579:2503	268	A	A A	T T	A A	A A	A A	A A	A A	? ?	A A	A A	A A	A A	A A	A A
A00917:1294:H27N3DSX7:1:1101:14669:21230	28	G	G G	? ?	G G	A A	G A	A A	G G	G A	G G	G G	G G	G G	G G	G G
A00917:1294:H27N3DSX7:1:1101:14669:21230	41	T	T C	? ?	T T	T T	T T	T T	T T	T C	T T	T C	C C	T T	T C	T T
A00917:1294:H27N3DSX7:1:1101:14669:21230	72	T	T T	? ?	T T	T T	T G	G G	T T	T T	T T	T T	T T	T T	T T	T T
A00917:1294:H27N3DSX7:1:1101:14669:21230	149	A	A A	? ?	A A	A A	A A	C C	A A	A A	A A	A A	A A	A A	A A	A A
A00917:1294:H27N3DSX7:1:1101:14669:21230	173	C	C G	? ?	C C	C C	C G	G G	C C	C C	C C	C C	C C	C C	C C	C C
A00917:1294:H27N3DSX7:1:1101:14669:21230	179	G	G A	? ?	G G	G G	G A	A A	G G	G G	G G	G G	G G	G G	G G	G G
A00917:1294:H27N3DSX7:1:1101:14669:21230	186	T	T T	? ?	T T	T T	T T	T C	T T	T T	T T	T T	T T	T T	T T	T T
A00917:1294:H27N3DSX7:1:1101:14669:21230	194	G	A A	? ?	G G	G G	G A	A A	G A	G G	G G	G G	G G	G G	G G	G A
A00917:1294:H27N3DSX7:1:1101:14669:21230	218	G	A A	? ?	G G	G G	G A	A A	G G	G G	G G	G G	G G	G G	G G	G G
A00917:1294:H27N3DSX7:1:1101:14669:21230	224	T	T T	? ?	C C	T T	T T	T T	T C	T T	T T	T T	T T	T T	T T	T T
A00917:1294:H27N3DSX7:1:1101:14669:21230	244	A	A A	? ?	A A	A A	A A	A A	A A	A G	A A	A A	A A	A A	A G	A A
A00917:1294:H27N3DSX7:1:1101:14796:20979	34	G	A A	? ?	G A	? ?	G A	G G	G A	A A	? ?	G A	? ?	G G	A A	? ?
A00917:1294:H27N3DSX7:1:1101:14796:20979	151	G	G A	? ?	G G	? ?	G G	G G	G G	G G	? ?	G G	? ?	G G	G G	? ?
A00917:1294:H27N3DSX7:1:1101:14796:20979	185	G	G G	? ?	G G	? ?	G A	G G	G G	G A	? ?	G G	? ?	G G	G G	? ?
A00917:1294:H27N3DSX7:1:1101:14796:20979	201	A	G G	? ?	A G	? ?	G G	G G	A G	G G	? ?	A G	? ?	A A	G G	? ?
A00917:1294:H27N3DSX7:1:1101:14796:20979	209	T	A A	? ?	T A	? ?	T A	A A	T T	A A	? ?	T A	? ?	T T	A A	? ?
A00917:1294:H27N3DSX7:1:1101:14832:20823	74	G	G G	G G	G G	G G	G G	? ?	G G	G G	G G	A A	G G	A A	? ?	G G
A00917:1294:H27N3DSX7:1:1101:14832:20823	75	G	G G	G G	G G	G G	G G	? ?	G G	G G	G G	T T	G G	T T	? ?	G G
A00917:1294:H27N3DSX7:1:1101:14832:20823	80	T	T T	T T	T T	T A	T T	? ?	T T	T T	T T	T T	T T	T T	? ?	T T
A00917:1294:H27N3DSX7:1:1101:14832:20823	85	A	A A	A A	A A	A A	A T	? ?	A A	A A	A A	A A	A A	A A	? ?	A A
A00917:1294:H27N3DSX7:1:1101:14832:20823	97	G	G G	G G	G G	G G	G G	? ?	G G	G G	G G	G G	G G	G G	? ?	G A
A00917:1294:H27N3DSX7:1:1101:14832:20823	104	G	G G	G G	G G	G G	G G	? ?	G G	G G	G G	G G	G G	G G	? ?	G A
A00917:1294:H27N3DSX7:1:1101:14832:20823	117	T	T T	T T	T T	T T	T T	? ?	T T	C C	T T	T T	T T	T T	? ?	T C
A00917:1294:H27N3DSX7:1:1101:14832:20823	130	T	T T	T T	T C	T T	T C	? ?	C C	T T	T T	C C	T T	C C	? ?	T T
A00917:1294:H27N3DSX7:1:1101:14832:20823	144	T	T T	C C	C C	T C	T C	? ?	T T	T T	T T	C C	T T	C C	? ?	T C
A00917:1294:H27N3DSX7:1:1101:14832:20823	165	G	G G	G G	G G	G G	G G	? ?	G G	G G	G G	A A	G G	A A	? ?	G G
A00917:1294:H27N3DSX7:1:1101:14832:20823	181	T	T T	T T	T C	T T	T C	? ?	T T	T T	T T	C C	T T	C C	? ?	T T
A00917:1294:H27N3DSX7:1:1101:14832:20823	188	C	C C	C C	C G	C C	C G	? ?	C C	C C	C C	G G	C C	G G	? ?	C C
A00917:1294:H27N3DSX7:1:1101:14832:20823	190	A	A A	A A	A G	A A	A G	? ?	A A	A A	A A	G G	A A	G G	? ?	A A
A00917:1294:H27N3DSX7:1:1101:14832:20823	242	C	C C	C C	C C	C C	C C	? ?	C C	C C	C C	C C	C C	C C	? ?	C T
A00917:1294:H27N3DSX7:1:1101:14859:29230	112	G	? ?	? ?	? ?	? ?	? ?	? ?	? ?	? ?	G G	? ?	? ?	? ?	? ?	A A
A00917:1294:H27N3DSX7:1:1101:14886:31908	11	G	G G	G G	G A	? ?	G G	? ?	A A	? ?	G G	G G	G G	G G	? ?	? ?
A00917:1294:H27N3DSX7:1:1101:14886:31908	39	G	G G	G G	G G	? ?	G A	? ?	G G	? ?	G G	G G	G G	G G	? ?	? ?
A00917:1294:H27N3DSX7:1:1101:14886:31908	49	A	T T	A T	A A	? ?	A A	? ?	A A	? ?	A A	A A	A T	A A	? ?	? ?
A00917:1294:H27N3DSX7:1:1101:14886:31908	65	A	G G	G G	G G	? ?	G G	? ?	G G	? ?	G G	A G	G G	A G	? ?	? ?
A00917:1294:H27N3DSX7:1:1101:14886:31908	78	G	G G	G G	G G	? ?	G G	? ?	G G	? ?	G G	G G	G A	G G	? ?	? ?
A00917:1294:H27N3DSX7:1:1101:14886:31908	89	G	C C	G G	G G	? ?	G G	? ?	G G	? ?	G G	G G	G G	G G	? ?	? ?
A00917:1294:H27N3DSX7:1:1101:14886:31908	115	C	A A	A A	A A	? ?	A A	? ?	A A	? ?	A A	A A	A A	A A	? ?	? ?
A00917:1294:H27N3DSX7:1:1101:14886:31908	116	G	G G	G A	G G	? ?	G G	? ?	G G	? ?	G G	G G	G G	G G	? ?	? ?
A00917:1294:H27N3DSX7:1:1101:14886:31908	159	C	C C	C T	C C	? ?	C C	? ?	C C	? ?	C C	C C	C C	C C	? ?	? ?
A00917:1294:H27N3DSX7:1:1101:14886:31908	161	A	G G	G G	A G	? ?	A G	? ?	G G	? ?	A A	A G	A G	A G	? ?	? ?
A00917:1294:H27N3DSX7:1:1101:14895:4961	138	G	? ?	? ?	? ?	? ?	? ?	G G	? ?	? ?	? ?	G T	G G	? ?	? ?	? ?
A00917:1294:H27N3DSX7:1:1101:14913:25191	40	T	T T	T T	G G	T T	T G	T T	G G	T T	T T	T T	T G	T T	T T	T T
A00917:1294:H27N3DSX7:1:1101:14913:25191	104	T	T T	T G	T T	T T	T T	T T	T T	T T	T T	T T	T T	T T	T T	T T
A00917:1294:H27N3DSX7:1:1101:14913:25191	174	G	T T	T T	T T	T T	T T	T T	T T	T T	T T	T T	T T	T T	T T	T T
A00917:1294:H27N3DSX7:1:1101:14913:25191	255	A	A A	A A	A A	A A	A A	A A	A A	A A	A G	A A	A A	A A	A A	A A
A00917:1294:H27N3DSX7:1:1101:14940:12430	20	C	T T	? ?	C C	? ?	? ?	C C	? ?	T T	? ?	C G	? ?	C C	? ?	? ?
A00917:1294:H27N3DSX7:1:1101:14940:12430	29	G	G G	? ?	G G	? ?	? ?	G G	? ?	G G	? ?	G A	? ?	G G	? ?	? ?
A00917:1294:H27N3DSX7:1:1101:14940:12430	32	A	A A	? ?	A A	? ?	? ?	A A	? ?	A A	? ?	A C	? ?	A A	? ?	? ?
A00917:1294:H27N3DSX7:1:1101:14940:12430	59	C	C C	? ?	C C	? ?	? ?	C T	? ?	C C	? ?	C C	? ?	C C	? ?	? ?
A00917:1294:H27N3DSX7:1:1101:14940:12430	83	C	C C	? ?	C C	? ?	? ?	C C	? ?	C C	? ?	C T	? ?	C C	? ?	? ?
A00917:1294:H27N3DSX7:1:1101:14940:12430	94	T	C C	? ?	T T	? ?	? ?	T T	? ?	C C	? ?	T C	? ?	T T	? ?	? ?
A00917:1294:H27N3DSX7:1:1101:14940:12430	97	C	A A	? ?	A A	? ?	? ?	A A	? ?	A A	? ?	A A	? ?	A A	? ?	? ?
A00917:1294:H27N3DSX7:1:1101:14940:12430	116	T	T T	? ?	T T	? ?	? ?	T T	? ?	T T	? ?	T C	? ?	T T	? ?	? ?
A00917:1294:H27N3DSX7:1:1101:14940:12430	134	T	T T	? ?	T T	? ?	? ?	T T	? ?	T T	? ?	T G	? ?	T T	? ?	? ?
A00917:1294:H27N3DSX7:1:1101:14940:12430	157	A	? ?	? ?	A A	? ?	? ?	G G	? ?	? ?	? ?	A A	? ?	A A	? ?	? ?
A00917:1294:H27N3DSX7:1:1101:14940:12430	182	G	? ?	? ?	G G	? ?	? ?	G A	? ?	? ?	? ?	G G	? ?	G G	? ?	? ?
A00917:1294:H27N3DSX7:1:1101:14940:12430	203	A	? ?	? ?	A A	? ?	? ?	G G	? ?	? ?	? ?	A A	? ?	A A	? ?	? ?
A00917:1294:H27N3DSX7:1:1101:14950:21652	34	G	G G	? ?	G G	? ?	G G	G A	? ?	G G	G G	? ?	? ?	? ?	G G	? ?
A00917:1294:H27N3DSX7:1:1101:14950:21652	75	T	T T	? ?	T T	? ?	C C	C C	? ?	T C	T T	? ?	? ?	? ?	T T	? ?
A00917:1294:H27N3DSX7:1:1101:14950:21652	79	C	C C	? ?	C C	? ?	C C	C T	? ?	C C	C C	? ?	? ?	? ?	C C	? ?
A00917:1294:H27N3DSX7:1:1101:14950:21652	92	T	T T	? ?	T T	? ?	A A	T A	? ?	T T	T T	? ?	? ?	? ?	T T	? ?
A00917:1294:H27N3DSX7:1:1101:14950:21652	120	G	G G	? ?	G G	? ?	G G	G C	? ?	G G	G G	? ?	? ?	? ?	G G	? ?
A00917:1294:H27N3DSX7:1:1101:14950:21652	148	G	G G	? ?	A A	? ?	A A	A A	? ?	A A	G G	? ?	? ?	? ?	G A	? ?
A00917:1294:H27N3DSX7:1:1101:14950:21652	193	G	G G	? ?	G G	? ?	G G	G T	? ?	G G	G G	? ?	? ?	? ?	G G	? ?
A00917:1294:H27N3DSX7:1:1101:14950:21652	216	A	G G	? ?	G G	? ?	G G	G G	? ?	A G	A A	? ?	? ?	? ?	A A	? ?
A00917:1294:H27N3DSX7:1:1101:14950:21652	219	G	G G	? ?	G G	? ?	C C	G C	? ?	G C	G G	? ?	? ?	? ?	G G	? ?
A00917:1294:H27N3DSX7:1:1101:14950:21652	269	C	C C	? ?	C C	? ?	T T	C T	? ?	C T	C C	? ?	? ?	? ?	C C	? ?
A00917:1294:H27N3DSX7:1:1101:14968:1579	22	G	G G	G G	? ?	G G	G G	G G	? ?	G G	G A	? ?	G G	G G	? ?	? ?
A00917:1294:H27N3DSX7:1:1101:14968:1579	55	G	G G	G G	? ?	T T	G G	G G	G G	T T	G T	? ?	G G	G G	? ?	? ?
A00917:1294:H27N3DSX7:1:1101:14968:1579	81	C	C C	C C	? ?	C C	C C	C C	C C	C C	C T	? ?	C C	C C	? ?	? ?
A00917:1294:H27N3DSX7:1:1101:14968:1579	97	G	G G	G G	? ?	G G	G G	G G	A A	G G	G G	? ?	G G	G G	? ?	? ?
A00917:1294:H27N3DSX7:1:1101:14968:1579	110	C	C C	C C	? ?	C C	C C	C C	C C	C C	C G	? ?	C C	C C	? ?	? ?
A00917:1294:H27N3DSX7:1:1101:14968:1579	115	C	C A	T T	? ?	C C	C C	C C	C C	C C	C C	? ?	C C	C C	? ?	? ?
A00917:1294:H27N3DSX7:1:1101:14968:1579	117	A	G G	A A	? ?	G G	A A	A A	G G	G G	G G	? ?	A A	A A	? ?	? ?
A00917:1294:H27N3DSX7:1:1101:14968:1579	124	C	C C	C C	? ?	C C	T T	C C	C C	C C	C T	? ?	C C	C C	? ?	? ?
A00917:1294:H27N3DSX7:1:1101:14968:1579	125	C	C C	T T	? ?	C C	T T	C C	C C	C C	C T	? ?	T T	C C	? ?	? ?
A00917:1294:H27N3DSX7:1:1101:14968:1579	132	G	G G	G G	? ?	G G	G G	G G	A A	G G	G G	? ?	G G	G G	? ?	? ?
A00917:1294:H27N3DSX7:1:1101:14968:1579	142	C	C T	C C	? ?	C C	C C	C C	C C	C C	C T	? ?	C C	C C	? ?	? ?
A00917:1294:H27N3DSX7:1:1101:14968:1579	161	A	G G	G G	? ?	G G	G G	A A	G G	G G	A G	? ?	A A	A A	? ?	? ?
A00917:1294:H27N3DSX7:1:1101:14968:1579	180	G	G G	G G	? ?	G G	G G	G G	G G	G G	G T	? ?	G G	G G	? ?	? ?
A00917:1294:H27N3DSX7:1:1101:14968:1579	182	A	A A	A A	? ?	A A	A A	A A	A A	A A	A G	? ?	A A	A A	? ?	? ?
A00917:1294:H27N3DSX7:1:1101:14968:1579	205	T	T T	C C	? ?	T T	C C	T T	T T	T T	T C	? ?	T T	T T	? ?	? ?
A00917:1294:H27N3DSX7:1:1101:14968:4022	23	C	T T	C C	T T	T T	T T	T T	T T	T T	T T	T T	C C	T T	T T	T T
A00917:1294:H27N3DSX7:1:1101:14968:4022	35	C	C C	C C	G G	G G	C C	C C	C C	G G	G G	C G	C C	C G	G G	C C
A00917:1294:H27N3DSX7:1:1101:14968:4022	69	A	A T	A A	A A	A A	T T	T T	A A	A A	A A	A A	A A	A A	A A	A A
A00917:1294:H27N3DSX7:1:1101:14968:4022	71	A	A A	A A	A A	G G	A A	A A	A A	A G	G G	A G	A A	A A	G G	A A
A00917:1294:H27N3DSX7:1:1101:14968:4022	114	A	A A	A A	A A	A G	A A	A A	A A	A A	A A	A A	A A	A A	A A	A A
A00917:1294:H27N3DSX7:1:1101:14968:4022	122	G	G G	G G	C C	C C	G G	G G	G G	C C	C C	G C	G G	G G	C C	G G
A00917:1294:H27N3DSX7:1:1101:14968:4022	133	T	T T	T T	T T	T T	T T	T G	T T	T T	T T	T T	G G	T G	T T	T T
A00917:1294:H27N3DSX7:1:1101:14968:4022	186	G	G C	G G	G G	G G	C C	G C	G G	G G	G G	G G	G G	G G	G G	G G
A00917:1294:H27N3DSX7:1:1101:14968:4022	206	G	G A	G G	A A	A A	G G	G G	G G	A A	A A	G A	G G	G A	A A	G G
A00917:1294:H27N3DSX7:1:1101:15049:14465	60	C	C C	C C	C C	C C	? ?	T T	C G	C T	C C	C C	C C	C C	C T	C C
A00917:1294:H27N3DSX7:1:1101:15049:14465	85	T	C C	C C	C C	T T	? ?	C C	T C	T C	T T	C C	T C	C C	T T	C C
A00917:1294:H27N3DSX7:1:1101:15049:14465	86	G	G G	G G	G G	G G	? ?	G G	G G	G G	G G	G G	G G	G A	G G	G G
A00917:1294:H27N3DSX7:1:1101:15049:14465	98	G	G G	G G	G A	G G	G G	G G	G A	G G	G G	G G	G G	G A	G G	G G
A00917:1294:H27N3DSX7:1:1101:15049:14465	112	G	G G	G G	G G	G G	G G	G G	G G	G G	G G	G G	G G	G G	G G	A A
A00917:1294:H27N3DSX7:1:1101:15049:14465	124	T	T T	T T	T T	T T	T T	C C	T T	T T	T T	T T	T T	T T	T T	T T
A00917:1294:H27N3DSX7:1:1101:15049:14465	183	G	G G	A A	G G	G G	G G	G G	G G	G G	G G	G G	G G	G G	G G	G G
A00917:1294:H27N3DSX7:1:1101:15049:14465	219	T	T T	T T	T A	T T	T T	T T	T A	T T	T T	T T	T T	T A	T T	T T
A00917:1294:H27N3DSX7:1:1101:15049:14465	220	G	G G	G G	G A	G G	G G	G G	G A	G G	G G	G G	G G	G A	G G	G G
A00917:1294:H27N3DSX7:1:1101:15049:14465	253	G	G G	G G	G A	G G	G G	G G	G A	G G	G G	G G	G G	G G	G G	G G
A00917:1294:H27N3DSX7:1:1101:15076:19711	38	C	? ?	C T	C C	T T	C C	? ?	C C	C C	C C	C C	C C	C C	C C	? ?
A00917:1294:H27N3DSX7:1:1101:15076:19711	39	C	? ?	C T	C C	T T	C C	? ?	C C	C C	C C	T T	T T	T T	C C	? ?
A00917:1294:H27N3DSX7:1:1101:15076:19711	41	A	? ?	G G	A A	G G	A G	? ?	A A	A A	G G	A A	G G	G G	A A	? ?
A00917:1294:H27N3DSX7:1:1101:15076:19711	59	G	? ?	C C	G G	C C	C C	? ?	G G	G G	T T	G G	G G	C C	C C	? ?
A00917:1294:H27N3DSX7:1:1101:15076:19711	79	G	? ?	G A	G G	G G	G G	? ?	G G	G G	G G	G G	G G	G G	G G	? ?
A00917:1294:H27N3DSX7:1:1101:15076:19711	126	A	? ?	G G	A A	G G	A G	? ?	A A	A A	G G	G G	G G	G G	A G	? ?
A00917:1294:H27N3DSX7:1:1101:15076:19711	218	C	? ?	C T	C C	C C	C C	? ?	C C	C C	C C	C C	C C	C C	C C	? ?
A00917:1294:H27N3DSX7:1:1101:15112:29888	96	C	? ?	? ?	? ?	? ?	? ?	? ?	? ?	? ?	? ?	? ?	? ?	? ?	? ?	A A
A00917:1294:H27N3DSX7:1:1101:15112:29888	102	C	? ?	? ?	? ?	? ?	? ?	? ?	? ?	? ?	? ?	? ?	? ?	? ?	? ?	A A
A00917:1294:H27N3DSX7:1:1101:15112:29888	128	G	? ?	? ?	? ?	? ?	? ?	? ?	? ?	? ?	? ?	? ?	? ?	? ?	? ?	T T
A00917:1294:H27N3DSX7:1:1101:15167:19179	110	T	A A	T T	A A	T T	T T	A A	T T	A A	A A	A A	T T	A A	T T	T T
A00917:1294:H27N3DSX7:1:1101:15167:19179	183	C	T T	C C	T T	C C	T T	T T	C C	T T	T T	C C	C C	C C	T T	C C
A00917:1294:H27N3DSX7:1:1101:15203:30608	13	T	A A	A A	A A	T A	A A	T T	A A	A A	? ?	A A	A A	A A	A A	T A
A00917:1294:H27N3DSX7:1:1101:15203:30608	43	A	A A	A A	A T	A A	A A	A A	A A	A A	? ?	A A	A A	A A	A A	A A
A00917:1294:H27N3DSX7:1:1101:15203:30608	50	A	A A	A A	A T	A A	A A	A A	A A	A A	? ?	A A	A A	A A	A A	A A
A00917:1294:H27N3DSX7:1:1101:15203:30608	71	A	A G	A A	A A	A A	A A	A A	A A	A A	? ?	A A	A A	A A	A A	A A
A00917:1294:H27N3DSX7:1:1101:15203:30608	78	C	C C	C C	C C	C C	C C	C C	C G	C C	? ?	C C	C C	C C	C C	C C
A00917:1294:H27N3DSX7:1:1101:15203:30608	84	T	C C	C C	C C	T C	C C	T T	T C	C C	? ?	C C	C C	C C	C C	T C
A00917:1294:H27N3DSX7:1:1101:15203:30608	95	C	A A	A A	A A	C A	A A	C C	C C	A A	? ?	A A	A A	A A	C C	C C
A00917:1294:H27N3DSX7:1:1101:15203:30608	113	G	A A	A A	A A	A A	A A	G G	A A	A A	? ?	A A	A A	A A	A A	G A
A00917:1294:H27N3DSX7:1:1101:15203:30608	122	C	C C	C C	C C	C C	C C	C C	C T	C C	? ?	C C	C C	C C	C C	C C
A00917:1294:H27N3DSX7:1:1101:15203:30608	123	G	G A	G G	G G	G G	G T	G G	G T	G G	? ?	G G	G G	A A	G G	G G
A00917:1294:H27N3DSX7:1:1101:15203:30608	135	A	A A	A A	A A	A C	A A	A A	A A	A A	? ?	A A	A A	A A	A A	A A
A00917:1294:H27N3DSX7:1:1101:15203:30608	149	G	G A	G G	G G	G G	G G	G G	G G	G G	? ?	G G	G G	G A	G G	G G
A00917:1294:H27N3DSX7:1:1101:15203:30608	169	C	C C	C C	C C	C C	C C	C C	C T	C C	? ?	C C	C C	C C	C C	C C
A00917:1294:H27N3DSX7:1:1101:15203:30608	170	G	G G	G G	G A	G G	G G	G G	G G	G G	? ?	G G	G G	G G	G G	G G
A00917:1294:H27N3DSX7:1:1101:15203:30608	177	C	C A	C C	C C	C C	A A	C C	C A	C C	? ?	C C	C C	C C	C C	C C
A00917:1294:H27N3DSX7:1:1101:15203:30608	202	C	C C	C C	C C	C C	C C	C C	C T	C C	? ?	C C	C C	C C	C C	C C
A00917:1294:H27N3DSX7:1:1101:15203:30608	204	T	T C	C C	T C	T C	T T	T T	T T	T T	? ?	T C	C C	C C	T T	T T
A00917:1294:H27N3DSX7:1:1101:15203:30608	237	C	C G	C C	C C	C C	C C	C C	C C	C C	? ?	C C	C C	C C	C C	C C
A00917:1294:H27N3DSX7:1:1101:15203:30608	242	T	G G	G G	G G	G G	G G	G G	G G	G G	? ?	G G	T T	G G	G G	T G
A00917:1294:H27N3DSX7:1:1101:15203:30608	251	T	T G	T T	T G	T G	T T	T T	T T	T T	? ?	T T	G G	T G	T T	T T
A00917:1294:H27N3DSX7:1:1101:15221:35023	14	C	C T	C C	C C	? ?	C C	C T	C C	C C	T T	C C	T T	C C	C C	C C
A00917:1294:H27N3DSX7:1:1101:15221:35023	17	T	T G	T T	T T	? ?	T T	T G	T T	T T	G G	T T	G G	T T	T T	T T
A00917:1294:H27N3DSX7:1:1101:15221:35023	29	C	C A	C C	C C	C C	C C	A A	C C	C C	A A	C C	A A	C C	C C	C C
A00917:1294:H27N3DSX7:1:1101:15221:35023	30	C	C A	C C	C C	C C	C C	C C	C C	C C	C C	C C	C C	C C	C C	C C
A00917:1294:H27N3DSX7:1:1101:15221:35023	31	G	G G	G G	G G	G G	G G	G A	G G	G G	A A	G G	G G	G G	G G	G G
A00917:1294:H27N3DSX7:1:1101:15221:35023	38	T	T C	T T	T T	T T	T T	T C	T T	T T	C C	T T	C C	T T	T T	T T
A00917:1294:H27N3DSX7:1:1101:15221:35023	66	C	C C	G G	C C	C C	C C	C C	C C	G G	C C	C C	C C	C C	G G	C C
A00917:1294:H27N3DSX7:1:1101:15221:35023	76	T	T G	T T	T T	? ?	T T	T G	T T	T T	G G	T T	G G	T T	T T	T T
A00917:1294:H27N3DSX7:1:1101:15221:35023	109	T	T C	T T	T T	? ?	T T	T C	T T	T T	T T	T T	C C	T T	T T	T T
A00917:1294:H27N3DSX7:1:1101:15221:35023	142	A	A A	A A	A A	? ?	A A	A A	A A	A A	G G	A A	A A	A A	A A	A A
A00917:1294:H27N3DSX7:1:1101:15221:35023	143	C	C G	C C	C C	? ?	C C	C G	C C	C C	C C	C C	G G	C C	C C	G G
A00917:1294:H27N3DSX7:1:1101:15221:35023	157	G	G G	A A	G G	G G	G G	G G	G G	G G	G G	G G	G G	G G	G G	G G
A00917:1294:H27N3DSX7:1:1101:15221:35023	170	T	T A	T T	T T	T T	T T	T A	T T	T T	A A	T T	A A	T T	T T	T T
A00917:1294:H27N3DSX7:1:1101:15221:35023	181	G	G A	G G	G G	G G	G G	G A	G G	G G	G G	G G	A A	G G	G G	G G
A00917:1294:H27N3DSX7:1:1101:15221:35023	217	C	C C	T T	C C	C C	C C	C C	C C	C C	C C	C C	C C	C C	C C	C C
A00917:1294:H27N3DSX7:1:1101:15221:35023	220	A	A G	G G	A A	A A	A A	G G	G G	G G	G G	A A	G G	A A	G G	A A
A00917:1294:H27N3DSX7:1:1101:15221:35023	246	C	C C	A A	C C	C C	C C	C T	C C	C C	T T	C C	C C	C C	C C	C C
A00917:1294:H27N3DSX7:1:1101:15221:35023	267	T	T T	T T	T T	T T	T T	T C	T T	T T	C C	T T	T T	T T	T T	T T
A00917:1294:H27N3DSX7:1:1101:15239:1141	173	T	? ?	? ?	? ?	? ?	? ?	? ?	? ?	? ?	? ?	T T	? ?	A A	? ?	? ?
A00917:1294:H27N3DSX7:1:1101:15239:1141	177	G	? ?	? ?	? ?	? ?	? ?	? ?	? ?	? ?	? ?	G G	? ?	C C	? ?	? ?
A00917:1294:H27N3DSX7:1:1101:15239:1141	259	A	? ?	? ?	? ?	? ?	? ?	? ?	? ?	? ?	? ?	A A	? ?	C C	? ?	? ?
A00917:1294:H27N3DSX7:1:1101:15257:19053	236	T	C C	T T	T T	? ?	C C	C C	C C	C C	C C	T C	C C	? ?	C C	? ?
A00917:1294:H27N3DSX7:1:1101:15257:26725	43	G	A A	? ?	G A	G G	G G	? ?	G G	? ?	G G	G G	? ?	G G	G G	? ?
A00917:1294:H27N3DSX7:1:1101:15257:26725	56	G	G G	? ?	G G	G G	G G	? ?	G A	? ?	G G	G G	? ?	G G	G G	? ?
A00917:1294:H27N3DSX7:1:1101:15257:26725	73	G	C C	? ?	G C	G G	G G	? ?	G A	? ?	G G	G G	? ?	G G	G G	? ?
A00917:1294:H27N3DSX7:1:1101:15257:26725	82	C	T T	? ?	C T	C C	C C	? ?	C C	? ?	C C	C C	? ?	C C	C C	? ?
A00917:1294:H27N3DSX7:1:1101:15257:26725	107	A	A A	? ?	A A	A A	A A	? ?	A G	? ?	A A	A A	? ?	A A	A A	? ?
A00917:1294:H27N3DSX7:1:1101:15257:26725	152	C	T T	? ?	C T	C C	C C	? ?	C C	? ?	C C	C C	? ?	C C	C C	? ?
A00917:1294:H27N3DSX7:1:1101:15257:26725	204	C	C C	? ?	C C	C C	C C	? ?	C A	? ?	C C	C C	? ?	C C	C C	? ?
A00917:1294:H27N3DSX7:1:1101:15257:26725	253	G	A A	? ?	G A	G G	G G	? ?	G G	? ?	G G	G G	? ?	G G	G G	? ?
A00917:1294:H27N3DSX7:1:1101:15311:26287	28	T	C C	T C	T C	T T	T C	T C	T T	T T	? ?	T C	T C	T C	? ?	T C
A00917:1294:H27N3DSX7:1:1101:15311:26287	33	T	A A	T A	T A	T T	A A	T A	T T	T T	? ?	T A	T A	T A	? ?	T A
A00917:1294:H27N3DSX7:1:1101:15311:26287	37	C	C C	C C	C C	C C	C C	C C	C C	C C	C C	C C	C C	C C	? ?	C T
A00917:1294:H27N3DSX7:1:1101:15311:26287	38	A	A A	A A	A G	A A	A G	A G	A A	A A	A A	A G	A A	A G	? ?	A G
A00917:1294:H27N3DSX7:1:1101:15311:26287	43	T	G G	T T	T G	T T	T G	T G	T T	T T	T T	T G	T G	T G	? ?	T G
A00917:1294:H27N3DSX7:1:1101:15311:26287	53	G	A A	G G	G A	G G	G A	G A	G G	G G	G G	G A	G A	G A	? ?	G A
A00917:1294:H27N3DSX7:1:1101:15311:26287	64	T	C C	T C	T C	T T	C C	T C	T T	T T	T T	T C	T C	T C	? ?	T C
A00917:1294:H27N3DSX7:1:1101:15311:26287	72	C	T T	C T	C T	C C	C T	C T	C C	C C	C C	C T	C T	C T	? ?	C T
A00917:1294:H27N3DSX7:1:1101:15311:26287	99	G	A A	G A	G A	G G	A A	G A	G G	G G	G G	G A	G A	A A	? ?	G A
A00917:1294:H27N3DSX7:1:1101:15311:26287	109	T	T T	T T	T T	T T	T T	T T	T T	T T	T T	T T	T T	T T	? ?	T C
A00917:1294:H27N3DSX7:1:1101:15311:26287	141	C	G G	C C	C G	C C	C G	C G	C A	C C	C C	C G	C G	C G	? ?	C G
A00917:1294:H27N3DSX7:1:1101:15311:26287	144	C	T T	C C	C T	C C	C T	C T	C C	C C	C C	C T	C T	C T	? ?	C T
A00917:1294:H27N3DSX7:1:1101:15311:26287	149	G	G G	G A	G G	G G	G G	G G	G G	G G	G G	G A	G A	G A	? ?	G G
A00917:1294:H27N3DSX7:1:1101:15311:26287	161	C	C C	C T	C C	C C	T T	C T	C C	C C	C C	C T	C T	C T	? ?	C C
A00917:1294:H27N3DSX7:1:1101:15311:26287	172	T	G G	T G	G A	T T	G G	T G	T T	T T	G G	T G	T G	T G	? ?	T G
A00917:1294:H27N3DSX7:1:1101:15311:26287	179	G	G G	G G	G G	G G	G G	G A	G G	G G	G G	G G	G G	G G	? ?	G A
A00917:1294:H27N3DSX7:1:1101:15311:26287	194	C	T T	C A	C T	C C	T A	C T	C C	C C	C C	C T	C A	T A	? ?	C T
A00917:1294:H27N3DSX7:1:1101:15311:26287	222	C	C C	C T	C C	C C	C C	C C	C C	C C	C C	C T	C T	C T	? ?	C C
A00917:1294:H27N3DSX7:1:1101:15311:26287	224	G	A A	G A	G A	G G	G A	G A	G G	G G	G G	G A	G A	G A	? ?	G A
A00917:1294:H27N3DSX7:1:1101:15311:26287	269	G	G G	G G	G G	G G	G G	G G	G G	G G	G G	G A	G A	G A	? ?	G G
A00917:1294:H27N3DSX7:1:1101:15320:25770	6	C	T T	? ?	? ?	T T	? ?	T T	? ?	? ?	T T	? ?	? ?	C C	? ?	T T
A00917:1294:H27N3DSX7:1:1101:15320:25770	11	A	A A	? ?	? ?	A A	? ?	A G	? ?	? ?	A A	? ?	? ?	A A	? ?	A A
A00917:1294:H27N3DSX7:1:1101:15320:25770	12	C	T T	? ?	? ?	T T	? ?	T T	? ?	? ?	C C	? ?	? ?	C C	? ?	T T
A00917:1294:H27N3DSX7:1:1101:15320:25770	29	A	A A	? ?	? ?	A A	? ?	A T	? ?	? ?	T T	? ?	? ?	A A	? ?	A A
A00917:1294:H27N3DSX7:1:1101:15320:25770	98	A	A A	? ?	? ?	A A	? ?	A G	? ?	? ?	A A	? ?	? ?	A A	? ?	A A
A00917:1294:H27N3DSX7:1:1101:15320:25770	103	C	A A	? ?	? ?	C C	? ?	C A	? ?	? ?	C C	? ?	? ?	C C	? ?	C C
A00917:1294:H27N3DSX7:1:1101:15320:25770	105	C	C C	? ?	? ?	C C	? ?	C T	? ?	? ?	C C	? ?	? ?	C C	? ?	C C
A00917:1294:H27N3DSX7:1:1101:15320:25770	173	G	A A	? ?	? ?	A A	? ?	A A	? ?	? ?	A A	? ?	? ?	G G	? ?	G G
A00917:1294:H27N3DSX7:1:1101:15347:34898	32	A	? ?	A A	? ?	? ?	G G	? ?	? ?	A A	A A	? ?	G G	A A	? ?	? ?
A00917:1294:H27N3DSX7:1:1101:15347:34898	36	A	? ?	A A	? ?	? ?	G G	? ?	? ?	A A	A A	? ?	G G	A A	? ?	? ?
A00917:1294:H27N3DSX7:1:1101:15347:34898	41	A	? ?	A A	? ?	? ?	G G	? ?	? ?	A A	A A	? ?	A A	A A	? ?	? ?
A00917:1294:H27N3DSX7:1:1101:15347:34898	45	T	? ?	T T	? ?	? ?	C C	? ?	? ?	T T	T T	? ?	C C	T T	? ?	? ?
A00917:1294:H27N3DSX7:1:1101:15347:34898	56	A	? ?	A A	? ?	? ?	G G	? ?	? ?	A A	A A	? ?	G G	A A	? ?	? ?
A00917:1294:H27N3DSX7:1:1101:15347:34898	63	T	? ?	T T	? ?	? ?	C C	? ?	? ?	T T	T T	? ?	C C	T T	? ?	? ?
A00917:1294:H27N3DSX7:1:1101:15347:34898	64	C	? ?	C C	? ?	? ?	A A	? ?	? ?	C C	C C	? ?	A A	C C	? ?	? ?
A00917:1294:H27N3DSX7:1:1101:15347:34898	65	G	? ?	G G	? ?	? ?	A A	? ?	? ?	G G	G G	? ?	G G	G G	? ?	? ?
A00917:1294:H27N3DSX7:1:1101:15347:34898	66	G	? ?	G G	? ?	? ?	T T	? ?	? ?	G G	T T	? ?	T T	T T	? ?	? ?
A00917:1294:H27N3DSX7:1:1101:15347:34898	73	A	? ?	A A	? ?	? ?	G G	? ?	? ?	A A	A A	? ?	G G	A A	? ?	? ?
A00917:1294:H27N3DSX7:1:1101:15347:34898	77	G	? ?	G G	? ?	? ?	A A	? ?	? ?	G G	G G	? ?	A A	G G	? ?	? ?
A00917:1294:H27N3DSX7:1:1101:15347:34898	80	A	? ?	A A	? ?	? ?	G G	? ?	? ?	A A	A A	? ?	G G	A A	? ?	? ?
A00917:1294:H27N3DSX7:1:1101:15347:34898	93	C	? ?	C C	? ?	? ?	T T	? ?	? ?	C C	C C	? ?	T T	C C	? ?	? ?
A00917:1294:H27N3DSX7:1:1101:15347:34898	95	T	? ?	T T	? ?	? ?	C C	? ?	? ?	T T	T T	? ?	C C	T T	? ?	? ?
A00917:1294:H27N3DSX7:1:1101:15347:34898	101	C	? ?	C C	? ?	? ?	T T	? ?	? ?	C C	C C	? ?	T T	C C	? ?	? ?
A00917:1294:H27N3DSX7:1:1101:15347:34898	117	A	? ?	A A	? ?	? ?	G G	? ?	? ?	A A	A A	? ?	G G	A A	? ?	? ?
A00917:1294:H27N3DSX7:1:1101:15347:34898	135	A	? ?	A A	? ?	? ?	G G	? ?	? ?	A A	A A	? ?	G G	A A	? ?	? ?
A00917:1294:H27N3DSX7:1:1101:15347:34898	155	C	? ?	C C	? ?	? ?	A A	? ?	? ?	C C	C C	? ?	A A	C C	? ?	? ?
A00917:1294:H27N3DSX7:1:1101:15347:34898	158	T	? ?	T T	? ?	? ?	C C	? ?	? ?	T T	T T	? ?	C C	T T	? ?	? ?
A00917:1294:H27N3DSX7:1:1101:15347:34898	160	A	? ?	A A	? ?	? ?	G G	? ?	? ?	A A	A A	? ?	G G	A A	? ?	? ?
A00917:1294:H27N3DSX7:1:1101:15347:34898	172	T	? ?	T T	? ?	? ?	C C	? ?	? ?	T T	T T	? ?	C C	T T	? ?	? ?
A00917:1294:H27N3DSX7:1:1101:15347:34898	174	G	? ?	G G	? ?	? ?	A A	? ?	? ?	G G	G G	? ?	A A	G G	? ?	? ?
A00917:1294:H27N3DSX7:1:1101:15347:34898	176	T	? ?	T T	? ?	? ?	C C	? ?	? ?	T T	T T	? ?	C C	T T	? ?	? ?
A00917:1294:H27N3DSX7:1:1101:15347:34898	199	A	? ?	A A	? ?	? ?	G G	? ?	? ?	A A	A A	? ?	G G	A A	? ?	? ?
A00917:1294:H27N3DSX7:1:1101:15347:34898	200	A	? ?	A A	? ?	? ?	G G	? ?	? ?	A A	A A	? ?	G G	A A	? ?	? ?
A00917:1294:H27N3DSX7:1:1101:15347:34898	201	C	? ?	C C	? ?	? ?	T T	? ?	? ?	C C	C C	? ?	T T	C C	? ?	? ?
A00917:1294:H27N3DSX7:1:1101:15347:34898	213	A	? ?	A A	? ?	? ?	A A	? ?	? ?	A A	A A	? ?	A A	A G	? ?	? ?
A00917:1294:H27N3DSX7:1:1101:15347:34898	234	G	? ?	G G	? ?	? ?	A A	? ?	? ?	G G	G G	? ?	A A	G G	? ?	? ?
A00917:1294:H27N3DSX7:1:1101:15347:34898	238	T	? ?	T T	? ?	? ?	C C	? ?	? ?	T T	T T	? ?	T T	T T	? ?	? ?
A00917:1294:H27N3DSX7:1:1101:15347:34898	240	G	? ?	G G	? ?	? ?	A A	? ?	? ?	G G	G G	? ?	A A	G G	? ?	? ?
A00917:1294:H27N3DSX7:1:1101:15347:34898	257	A	? ?	A A	? ?	? ?	G G	? ?	? ?	A A	A A	? ?	G G	A A	? ?	? ?
A00917:1294:H27N3DSX7:1:1101:15374:7388	57	C	? ?	? ?	C A	? ?	A A	? ?	A A	A A	A A	? ?	? ?	? ?	A A	A A
A00917:1294:H27N3DSX7:1:1101:15374:7388	94	C	? ?	? ?	A A	? ?	A A	? ?	A A	C C	A A	? ?	? ?	? ?	A A	A A
A00917:1294:H27N3DSX7:1:1101:15374:7388	112	C	? ?	? ?	C A	? ?	A A	? ?	A A	C C	A A	? ?	? ?	? ?	A A	A A
A00917:1294:H27N3DSX7:1:1101:15374:7388	146	G	? ?	? ?	T T	? ?	T T	? ?	T T	T T	T T	? ?	? ?	? ?	T T	T T
A00917:1294:H27N3DSX7:1:1101:15374:7388	148	G	? ?	? ?	T T	? ?	T T	? ?	T T	T T	T T	? ?	? ?	? ?	T T	T T
A00917:1294:H27N3DSX7:1:1101:15383:28228	114	A	? ?	? ?	? ?	? ?	? ?	? ?	G G	? ?	A G	A A	? ?	? ?	? ?	? ?
A00917:1294:H27N3DSX7:1:1101:15383:28228	131	C	? ?	? ?	? ?	? ?	? ?	? ?	C C	? ?	C T	C C	? ?	? ?	? ?	? ?
A00917:1294:H27N3DSX7:1:1101:15393:14998	7	C	C G	C C	C C	C A	C C	C C	C C	C C	C C	C C	C C	C C	? ?	C C
A00917:1294:H27N3DSX7:1:1101:15393:14998	11	A	A G	A A	A A	A G	A A	A A	A A	A A	A A	G G	A A	A A	? ?	A A
A00917:1294:H27N3DSX7:1:1101:15393:14998	19	C	C G	T T	C T	C C	C C	C C	C C	C C	C C	C C	C C	T T	? ?	C C
A00917:1294:H27N3DSX7:1:1101:15393:14998	28	G	G G	G G	G G	G A	G G	G G	G G	G G	G G	G G	A A	G G	? ?	G G
A00917:1294:H27N3DSX7:1:1101:15393:14998	29	T	T T	T T	T T	T T	T T	T T	T T	T T	T C	T T	T T	T T	? ?	T T
A00917:1294:H27N3DSX7:1:1101:15393:14998	30	T	T T	T T	T T	T T	T T	T G	T T	T T	T T	T T	T T	T T	? ?	T T
A00917:1294:H27N3DSX7:1:1101:15393:14998	31	C	C C	T T	T A	C C	C C	C C	C C	C C	C C	C C	C C	T T	? ?	C C
A00917:1294:H27N3DSX7:1:1101:15393:14998	38	G	G G	A A	G A	G G	G G	G A	G G	G T	G G	G G	G G	A A	? ?	G G
A00917:1294:H27N3DSX7:1:1101:15393:14998	41	G	G G	G G	G G	G T	G G	G G	G G	G G	G G	G G	G G	G G	? ?	G G
A00917:1294:H27N3DSX7:1:1101:15393:14998	42	A	A A	A A	A A	A A	A A	A A	A A	A A	A C	A A	A A	A A	? ?	A A
A00917:1294:H27N3DSX7:1:1101:15393:14998	49	G	G G	G G	G G	G G	G G	G A	G G	G A	G G	G G	G G	G G	? ?	G G
A00917:1294:H27N3DSX7:1:1101:15393:14998	50	G	G G	G G	G G	G A	G G	G A	G G	G G	G G	G G	G G	G G	? ?	G G
A00917:1294:H27N3DSX7:1:1101:15393:14998	52	A	A A	T T	A T	A A	A A	A A	A A	A A	A A	A A	A A	T T	? ?	A A
A00917:1294:H27N3DSX7:1:1101:15393:14998	53	C	C C	C C	C C	C C	C C	C C	C C	C T	C C	C C	C C	C C	? ?	C C
A00917:1294:H27N3DSX7:1:1101:15393:14998	57	C	C C	C C	C C	C A	C C	C C	C C	C C	C C	C C	C C	C C	? ?	C C
A00917:1294:H27N3DSX7:1:1101:15393:14998	61	A	A A	G G	A G	A A	A A	A A	A A	A A	A A	A A	A A	G G	? ?	A A
A00917:1294:H27N3DSX7:1:1101:15393:14998	62	G	G G	G G	G G	G G	G G	G T	G G	G G	G G	G G	C C	G G	? ?	G G
A00917:1294:H27N3DSX7:1:1101:15393:14998	65	G	G G	A A	G A	G G	G G	G G	G G	G G	G C	G G	G G	A A	? ?	G G
A00917:1294:H27N3DSX7:1:1101:15393:14998	67	T	T C	C C	C C	C C	T C	C C	T T	T C	T C	C C	C C	C C	? ?	T T
A00917:1294:H27N3DSX7:1:1101:15393:14998	69	C	C C	C C	C C	C T	C C	C C	C C	C C	C C	C C	C C	C C	? ?	C C
A00917:1294:H27N3DSX7:1:1101:15393:14998	70	C	C T	C T	C C	C C	C C	C C	C C	C T	C C	T T	T T	C C	? ?	C C
A00917:1294:H27N3DSX7:1:1101:15393:14998	72	T	T T	A A	A C	C A	C A	C A	T T	T C	T C	C C	C C	A A	? ?	T T
A00917:1294:H27N3DSX7:1:1101:15393:14998	74	C	C C	C C	C A	C C	C C	C C	C C	C C	C C	C C	C C	C C	? ?	C C
A00917:1294:H27N3DSX7:1:1101:15393:14998	77	C	C T	C C	C C	C C	C C	C C	C C	C C	C C	C C	G G	C C	? ?	C C
A00917:1294:H27N3DSX7:1:1101:15393:14998	78	T	T T	T T	T T	T C	T T	T T	T T	T T	T T	T T	T T	T T	? ?	T T
A00917:1294:H27N3DSX7:1:1101:15393:14998	81	C	C C	C C	T T	C C	C C	C C	C C	C C	T T	C C	C C	C C	? ?	C C
A00917:1294:H27N3DSX7:1:1101:15393:14998	87	C	C C	T T	C T	C T	C C	C T	C C	C C	C C	C C	C C	T T	? ?	C C
A00917:1294:H27N3DSX7:1:1101:15393:14998	89	C	C T	C C	C C	C C	C C	C C	C C	C C	C C	C C	C C	C C	? ?	C C
A00917:1294:H27N3DSX7:1:1101:15393:14998	93	C	C C	C C	C C	C A	C C	C C	C C	C C	C C	C C	C C	C C	? ?	C C
A00917:1294:H27N3DSX7:1:1101:15393:14998	95	C	C A	T T	T T	C C	T T	C T	C C	C C	C C	C C	? ?	T T	? ?	C C
A00917:1294:H27N3DSX7:1:1101:15393:14998	97	C	C C	C C	C C	C C	C C	C T	C C	C C	C C	C C	? ?	C C	? ?	C C
A00917:1294:H27N3DSX7:1:1101:15393:14998	99	G	G G	G G	G G	G G	G A	G G	G G	G A	T A	A A	? ?	G G	? ?	G G
A00917:1294:H27N3DSX7:1:1101:15393:14998	101	A	A G	A A	A A	A A	A A	A A	A A	A A	A A	A A	? ?	A A	? ?	A A
A00917:1294:H27N3DSX7:1:1101:15393:14998	102	G	G G	T T	G T	G G	T A	G G	G G	G G	G G	G G	? ?	T T	? ?	G G
A00917:1294:H27N3DSX7:1:1101:15393:14998	103	T	A A	A A	A A	A A	A A	A A	T T	T A	A A	A A	? ?	A A	? ?	T T
A00917:1294:H27N3DSX7:1:1101:15393:14998	104	G	G G	A A	G A	G A	G A	G G	G G	G G	G T	G G	? ?	A A	? ?	G G
A00917:1294:H27N3DSX7:1:1101:15393:14998	105	G	G A	G G	G G	G G	G G	G G	G G	G G	G G	G G	? ?	G G	? ?	G G
A00917:1294:H27N3DSX7:1:1101:15393:14998	109	G	G G	G G	G G	G A	G G	G A	G G	G G	G G	G G	? ?	G G	? ?	G G
A00917:1294:H27N3DSX7:1:1101:15393:14998	110	T	T T	T T	T T	T C	T T	T T	T T	T T	T T	T T	? ?	T T	? ?	T T
A00917:1294:H27N3DSX7:1:1101:15393:14998	117	A	A A	G G	A G	A A	A G	A A	A A	A A	A A	A A	A A	G G	? ?	A A
A00917:1294:H27N3DSX7:1:1101:15393:14998	120	T	T T	T T	T T	T G	T T	T T	T T	T T	T T	T T	T T	T T	? ?	T T
A00917:1294:H27N3DSX7:1:1101:15393:14998	121	C	C A	C C	C C	C C	C C	C C	C C	C C	C A	C C	C C	C C	? ?	C C
A00917:1294:H27N3DSX7:1:1101:15393:14998	122	T	T T	T T	T T	T T	T T	T T	T T	T T	T C	C C	T T	T T	? ?	T T
A00917:1294:H27N3DSX7:1:1101:15393:14998	125	C	C C	C C	C C	C T	C C	C C	C C	C C	C C	C C	C C	C C	? ?	C C
A00917:1294:H27N3DSX7:1:1101:15393:14998	126	C	C A	C C	C C	C A	C C	C C	C C	C C	C C	C C	C C	C C	? ?	C C
A00917:1294:H27N3DSX7:1:1101:15393:14998	131	G	G G	G G	G G	G G	G G	G G	G G	G G	G T	T T	G G	G G	? ?	G G
A00917:1294:H27N3DSX7:1:1101:15393:14998	142	A	A A	? ?	A A	C T	? ?	T T	A A	A T	A A	A A	A A	A A	? ?	A A
A00917:1294:H27N3DSX7:1:1101:15393:14998	144	A	A A	? ?	A A	A C	? ?	A A	A A	A A	A A	A A	A A	A A	? ?	A A
A00917:1294:H27N3DSX7:1:1101:15393:14998	150	T	T C	? ?	T T	T T	? ?	T T	T T	T T	T T	T T	T T	T T	? ?	T T
A00917:1294:H27N3DSX7:1:1101:15393:14998	160	A	A A	? ?	A A	A T	? ?	A A	A A	A A	A A	A A	A A	A A	? ?	A A
A00917:1294:H27N3DSX7:1:1101:15393:14998	162	A	A A	? ?	A A	A A	? ?	A A	A A	A A	A G	A A	A A	A A	? ?	A A
A00917:1294:H27N3DSX7:1:1101:15393:14998	165	C	C C	? ?	C C	C A	? ?	C C	C C	C C	C C	C C	C C	C C	? ?	C C
A00917:1294:H27N3DSX7:1:1101:15393:14998	168	G	G G	G G	G G	G A	G G	G G	G G	G G	G T	G G	G G	G G	? ?	G G
A00917:1294:H27N3DSX7:1:1101:15393:14998	176	A	A A	A A	A A	A G	A A	A A	A A	A A	A A	G G	? ?	A A	? ?	A A
A00917:1294:H27N3DSX7:1:1101:15393:14998	181	G	G A	G G	G G	G T	G G	G G	G G	G G	G G	G G	? ?	G G	? ?	G G
A00917:1294:H27N3DSX7:1:1101:15393:14998	184	T	T T	T T	T T	T T	T T	T C	T T	T T	T T	T T	? ?	T T	? ?	T T
A00917:1294:H27N3DSX7:1:1101:15393:14998	187	T	T T	T T	T T	T T	T T	T C	T T	T T	T T	T T	? ?	T T	? ?	T T
A00917:1294:H27N3DSX7:1:1101:15393:14998	189	T	T T	T T	T T	T C	T T	T T	T T	T T	T T	T T	? ?	T T	? ?	T T
A00917:1294:H27N3DSX7:1:1101:15393:14998	190	C	C C	C C	C C	C T	C C	C C	C C	C C	C C	T T	? ?	C C	? ?	C C
A00917:1294:H27N3DSX7:1:1101:15393:14998	200	T	T T	T T	T T	T T	T T	T T	T T	T T	T A	T T	? ?	T T	? ?	T T
A00917:1294:H27N3DSX7:1:1101:15393:14998	202	C	C T	C C	C C	C C	C C	C T	C C	C C	C C	C C	? ?	C C	? ?	C C
A00917:1294:H27N3DSX7:1:1101:15393:14998	203	A	A G	A A	A A	A A	A A	A G	A A	A A	A G	G G	? ?	A A	? ?	A A
A00917:1294:H27N3DSX7:1:1101:15393:14998	205	C	C C	T T	C T	C C	C C	C C	C C	C C	C C	C C	? ?	C T	? ?	C C
A00917:1294:H27N3DSX7:1:1101:15393:14998	206	C	C T	C C	C C	C C	C C	C C	C C	C C	C C	C C	? ?	C C	? ?	C C
A00917:1294:H27N3DSX7:1:1101:15393:14998	211	T	T C	T T	T T	T T	T T	T T	T T	T T	T T	T T	? ?	T T	? ?	T T
A00917:1294:H27N3DSX7:1:1101:15393:14998	219	G	G G	G G	G G	G C	G G	G G	G G	G G	G G	G G	? ?	G G	? ?	G G
A00917:1294:H27N3DSX7:1:1101:15393:14998	220	T	T T	T T	T T	T T	T T	T T	T T	T T	T C	T T	? ?	T T	? ?	T T
A00917:1294:H27N3DSX7:1:1101:15393:14998	221	G	G G	G G	G G	G G	G G	G G	G G	G G	G A	G G	? ?	G G	? ?	G G
A00917:1294:H27N3DSX7:1:1101:15393:14998	226	G	G G	G G	G G	G A	G G	G G	G G	G G	G G	G G	? ?	G G	? ?	G G
A00917:1294:H27N3DSX7:1:1101:15393:14998	228	A	A G	G G	G G	A G	G G	A A	G G	A A	A G	G G	? ?	G G	? ?	A A
A00917:1294:H27N3DSX7:1:1101:15393:14998	230	C	C C	C C	C C	C C	C C	C C	C C	C C	C T	C C	? ?	C C	? ?	C C
A00917:1294:H27N3DSX7:1:1101:15393:14998	231	A	A A	C C	A C	A G	C C	A A	A A	A A	A A	A A	? ?	A C	? ?	A A
A00917:1294:H27N3DSX7:1:1101:15393:14998	233	G	G A	A A	A A	G A	A A	G G	G G	G G	G G	G G	? ?	A A	? ?	G G
A00917:1294:H27N3DSX7:1:1101:15393:14998	240	G	G G	A A	G A	G G	A A	G G	G G	G G	G A	G G	? ?	G A	? ?	G G
A00917:1294:H27N3DSX7:1:1101:15393:14998	245	C	C C	C C	C C	C G	C C	C C	C C	C C	C C	C C	? ?	C C	? ?	C C
A00917:1294:H27N3DSX7:1:1101:15393:14998	246	C	C T	C C	C T	C T	C C	C C	C C	C C	C C	C C	? ?	C T	? ?	C C
A00917:1294:H27N3DSX7:1:1101:15393:14998	247	T	T T	T T	T T	T T	T T	T T	T T	T T	T C	T T	? ?	T T	? ?	T T
A00917:1294:H27N3DSX7:1:1101:15393:14998	248	A	A G	A A	A G	A A	A A	A A	A A	A A	A A	A A	? ?	A G	? ?	A A
A00917:1294:H27N3DSX7:1:1101:15393:14998	250	G	G T	G G	G G	G G	G G	G G	G G	G G	G A	A A	? ?	G G	? ?	G G
A00917:1294:H27N3DSX7:1:1101:15393:14998	254	T	T T	T T	T T	T T	T T	T C	T T	T T	T A	T T	? ?	T T	? ?	T T
A00917:1294:H27N3DSX7:1:1101:15393:14998	255	T	T G	T T	T T	T T	T T	T T	T T	T T	T T	T T	? ?	T T	? ?	T T
A00917:1294:H27N3DSX7:1:1101:15393:14998	257	A	A A	A A	A A	A A	A A	A A	A A	A A	A T	A A	? ?	A A	? ?	A A
A00917:1294:H27N3DSX7:1:1101:15393:14998	258	T	T A	T T	T T	T T	T T	T T	T T	T T	T T	T T	? ?	T T	? ?	T T
A00917:1294:H27N3DSX7:1:1101:15393:14998	261	T	A A	? ?	A A	A A	? ?	A A	T T	T T	A A	? ?	? ?	A A	? ?	T T
A00917:1294:H27N3DSX7:1:1101:15393:14998	262	G	G A	? ?	G G	G G	? ?	G G	G G	G G	G G	? ?	? ?	G G	? ?	G G
A00917:1294:H27N3DSX7:1:1101:15393:14998	264	T	T T	? ?	T T	T C	? ?	T C	T T	T T	C C	? ?	? ?	T T	? ?	T T
A00917:1294:H27N3DSX7:1:1101:15393:27868	18	A	T T	? ?	A A	T T	? ?	? ?	T T	? ?	? ?	? ?	? ?	? ?	? ?	? ?
A00917:1294:H27N3DSX7:1:1101:15393:27868	177	T	T T	? ?	A A	A A	? ?	? ?	A A	? ?	? ?	? ?	? ?	? ?	? ?	? ?
A00917:1294:H27N3DSX7:1:1101:15393:27868	184	A	G G	? ?	A A	A A	? ?	? ?	G G	? ?	? ?	? ?	? ?	? ?	? ?	? ?
A00917:1294:H27N3DSX7:1:1101:15393:27868	185	A	A A	? ?	A A	C C	? ?	? ?	C C	? ?	? ?	? ?	? ?	? ?	? ?	? ?
A00917:1294:H27N3DSX7:1:1101:15393:27868	243	G	C C	? ?	C C	C C	? ?	? ?	C C	? ?	? ?	? ?	? ?	? ?	? ?	? ?
A00917:1294:H27N3DSX7:1:1101:15393:4382	14	C	C C	C C	C C	C T	C C	C C	C C	? ?	C C	C C	C C	C C	C C	C C
A00917:1294:H27N3DSX7:1:1101:15393:4382	88	G	A A	G G	G G	G G	G G	G G	G G	? ?	G G	G G	G G	G G	G G	G G
A00917:1294:H27N3DSX7:1:1101:15393:4382	95	C	C C	C C	C C	C C	C C	T T	C C	? ?	C C	C C	C C	C C	C C	C C
A00917:1294:H27N3DSX7:1:1101:15393:4382	96	G	A A	G G	G G	G G	G G	G G	G G	? ?	G G	G G	G G	G G	G G	G G
A00917:1294:H27N3DSX7:1:1101:15393:4382	114	G	A A	G G	G G	G G	G G	G G	G G	? ?	G G	G G	G G	G G	G G	G G
A00917:1294:H27N3DSX7:1:1101:15393:4382	136	T	C C	T T	T T	T C	C C	C C	T T	? ?	T T	C C	T T	T T	T T	T T
A00917:1294:H27N3DSX7:1:1101:15393:4382	178	T	A A	T T	T T	T T	T T	T T	T T	? ?	T T	T T	T T	T T	T T	T T
A00917:1294:H27N3DSX7:1:1101:15393:4382	186	G	G G	G G	G G	G A	G G	G G	G G	? ?	G G	G G	G G	G G	G G	G G
A00917:1294:H27N3DSX7:1:1101:15393:4382	193	T	T T	T T	T T	T T	T T	C C	T T	? ?	T T	T T	T T	T T	T T	T T
A00917:1294:H27N3DSX7:1:1101:15393:4382	240	A	A A	A A	A A	A G	G G	G G	A A	? ?	A A	A A	A A	A A	A A	A A
A00917:1294:H27N3DSX7:1:1101:15393:4382	249	G	G G	G G	G G	G C	C C	G G	G G	? ?	G G	G G	G G	G G	G G	G G
A00917:1294:H27N3DSX7:1:1101:15420:11757	9	G	G G	G G	G A	? ?	G G	A A	? ?	G G	G G	G G	G G	G G	G G	? ?
A00917:1294:H27N3DSX7:1:1101:15420:11757	108	C	A A	A A	A A	? ?	A A	A A	? ?	A A	A A	A A	A A	A A	A A	? ?
A00917:1294:H27N3DSX7:1:1101:15420:11757	124	T	C C	C C	C C	? ?	C C	C C	? ?	C C	C C	T C	C C	T C	T T	? ?
A00917:1294:H27N3DSX7:1:1101:15420:11757	125	T	C C	C C	C C	? ?	C C	C C	? ?	C C	C C	T C	C C	T C	T T	? ?
A00917:1294:H27N3DSX7:1:1101:15420:11757	154	C	C T	C C	C C	? ?	C C	C C	? ?	C C	C C	C C	C C	C C	C C	? ?
A00917:1294:H27N3DSX7:1:1101:15420:11757	188	A	C C	C C	C C	? ?	C C	C C	? ?	C C	C C	A C	C C	A C	A A	? ?
A00917:1294:H27N3DSX7:1:1101:15420:11757	202	T	C C	C C	C C	? ?	C C	C C	? ?	C C	C C	T C	C C	T C	T T	? ?
A00917:1294:H27N3DSX7:1:1101:15420:11757	232	A	A A	A A	A G	? ?	A A	G G	? ?	A A	A A	A A	A A	A A	A A	? ?
A00917:1294:H27N3DSX7:1:1101:15465:20666	209	C	? ?	? ?	A A	? ?	A A	? ?	C A	C C	C C	C C	? ?	C C	? ?	C C
A00917:1294:H27N3DSX7:1:1101:15465:20666	235	G	? ?	? ?	G A	? ?	G G	? ?	G G	G G	G G	G G	? ?	G G	? ?	G G
A00917:1294:H27N3DSX7:1:1101:15465:9987	52	C	? ?	? ?	T T	C C	? ?	? ?	T T	? ?	? ?	? ?	T T	? ?	? ?	C C
A00917:1294:H27N3DSX7:1:1101:15465:9987	116	G	? ?	? ?	G G	G G	? ?	? ?	G G	? ?	? ?	? ?	A A	? ?	? ?	G G
A00917:1294:H27N3DSX7:1:1101:15465:9987	194	C	? ?	? ?	A A	C C	? ?	? ?	C C	? ?	? ?	? ?	C C	? ?	? ?	A A
A00917:1294:H27N3DSX7:1:1101:15537:24205	57	A	A A	A A	A A	? ?	A A	A A	A A	A A	A A	A A	A G	A A	A A	A A
A00917:1294:H27N3DSX7:1:1101:15564:19867	26	T	T T	G G	? ?	G G	? ?	T T	T T	T G	? ?	? ?	T G	T T	T G	T T
A00917:1294:H27N3DSX7:1:1101:15564:19867	55	C	C C	T T	? ?	T T	? ?	C C	C C	C T	? ?	? ?	C T	C C	C T	? ?
A00917:1294:H27N3DSX7:1:1101:15564:19867	72	C	C C	C C	? ?	C C	? ?	C C	C C	C C	? ?	? ?	C T	C C	C C	? ?
A00917:1294:H27N3DSX7:1:1101:15564:19867	81	C	C T	T T	? ?	T T	? ?	C C	C C	C T	? ?	? ?	C T	C C	C T	? ?
A00917:1294:H27N3DSX7:1:1101:15564:19867	112	G	G G	G A	? ?	A A	? ?	G G	G G	G A	? ?	? ?	G A	G G	G A	? ?
A00917:1294:H27N3DSX7:1:1101:15564:19867	129	C	C C	C C	? ?	C C	? ?	C C	C C	C C	? ?	? ?	C C	C T	C C	? ?
A00917:1294:H27N3DSX7:1:1101:15564:19867	135	T	T C	C C	? ?	? ?	? ?	C C	T T	T T	? ?	? ?	C C	T C	T T	? ?
A00917:1294:H27N3DSX7:1:1101:15564:19867	136	G	G A	A A	? ?	? ?	? ?	G G	G G	G G	? ?	? ?	G G	G G	G G	? ?
A00917:1294:H27N3DSX7:1:1101:15564:19867	155	C	C C	T T	? ?	C C	? ?	C C	C C	C C	? ?	? ?	C C	C C	C C	? ?
A00917:1294:H27N3DSX7:1:1101:15564:19867	159	C	C T	T T	? ?	C C	? ?	C C	C C	C C	? ?	? ?	C C	C C	C C	? ?
A00917:1294:H27N3DSX7:1:1101:15564:19867	183	G	G G	A A	? ?	G G	? ?	G G	G G	G G	? ?	? ?	G G	G G	G G	G G
A00917:1294:H27N3DSX7:1:1101:15573:35634	50	G	T T	? ?	T T	? ?	? ?	? ?	T T	? ?	? ?	T T	T T	T T	G G	T T
A00917:1294:H27N3DSX7:1:1101:15573:35634	65	G	C C	? ?	C C	? ?	? ?	? ?	C C	? ?	? ?	C C	C C	C C	G G	C C
A00917:1294:H27N3DSX7:1:1101:15573:35634	117	A	C C	? ?	C C	? ?	? ?	? ?	A C	? ?	? ?	C C	C C	C C	A A	C C
A00917:1294:H27N3DSX7:1:1101:15609:34037	15	G	G G	G G	G G	G A	G G	G G	G G	G G	G G	G G	G G	G G	G G	G G
A00917:1294:H27N3DSX7:1:1101:15609:34037	45	A	A A	A A	A A	C G	A A	A A	A A	A A	A A	A A	A A	A A	A A	A A
A00917:1294:H27N3DSX7:1:1101:15609:34037	68	G	G G	G G	T T	G G	G G	G G	G T	G G	G T	G G	G G	G G	G G	G T
A00917:1294:H27N3DSX7:1:1101:15609:34037	90	G	G G	G G	G G	G T	G G	G G	G G	G G	G G	G G	G G	G G	G G	G G
A00917:1294:H27N3DSX7:1:1101:15609:34037	94	T	T T	T T	T T	T T	T C	C C	T C	T T	T T	T T	T T	T T	T T	T T
A00917:1294:H27N3DSX7:1:1101:15609:34037	115	G	G G	G G	A A	G G	G G	G G	G A	G G	G G	G G	G G	G G	G G	G A
A00917:1294:H27N3DSX7:1:1101:15609:34037	124	C	C C	C C	C C	C C	C C	C C	C C	C C	C T	C C	C C	C C	C C	C C
A00917:1294:H27N3DSX7:1:1101:15609:34037	130	A	A A	A A	A A	A T	A A	A A	A A	A A	A A	A A	A A	A A	A A	A A
A00917:1294:H27N3DSX7:1:1101:15609:34037	185	G	G G	G G	G G	G A	G G	G G	G G	G G	G G	G G	G G	G G	G G	G G
A00917:1294:H27N3DSX7:1:1101:15609:34037	210	G	G G	G G	G G	G T	G G	G G	G G	G G	G G	G G	G G	G G	G G	G G
A00917:1294:H27N3DSX7:1:1101:15609:34037	236	C	C C	C C	C C	C T	C C	C C	C C	C C	C C	C C	C C	C C	C C	C C
A00917:1294:H27N3DSX7:1:1101:15609:34037	237	T	A A	T T	A A	A A	T A	A A	A A	T T	T A	T T	A A	A A	T T	T A
A00917:1294:H27N3DSX7:1:1101:15609:34037	253	C	C C	C C	C C	C T	C C	C C	C C	C C	C C	C C	C C	C C	C C	C C
A00917:1294:H27N3DSX7:1:1101:15609:34037	265	T	T T	T T	T C	T T	T T	T T	T C	T T	T T	T T	T T	T T	T T	T C
A00917:1294:H27N3DSX7:1:1101:15619:16548	167	A	A A	? ?	? ?	? ?	? ?	T T	? ?	A A	? ?	? ?	? ?	? ?	? ?	? ?
A00917:1294:H27N3DSX7:1:1101:15619:16548	181	G	G G	? ?	? ?	? ?	? ?	A A	? ?	G G	? ?	? ?	? ?	? ?	? ?	? ?
A00917:1294:H27N3DSX7:1:1101:15619:16548	183	A	A A	? ?	? ?	? ?	? ?	C C	? ?	A A	? ?	? ?	? ?	? ?	? ?	? ?
A00917:1294:H27N3DSX7:1:1101:15619:16548	206	T	T T	? ?	? ?	? ?	? ?	C C	? ?	T T	? ?	? ?	? ?	? ?	? ?	? ?
A00917:1294:H27N3DSX7:1:1101:15619:16548	235	G	G G	? ?	? ?	? ?	? ?	A A	? ?	G G	? ?	? ?	? ?	? ?	? ?	? ?
A00917:1294:H27N3DSX7:1:1101:1561:13213	46	G	A A	? ?	G G	G G	? ?	G G	G G	G G	A A	G A	G G	G G	G G	? ?
A00917:1294:H27N3DSX7:1:1101:1561:13213	103	A	A A	? ?	A A	A A	? ?	A A	A A	A A	A A	A G	A A	A G	A A	? ?
A00917:1294:H27N3DSX7:1:1101:1561:13213	134	C	C C	? ?	C C	C C	? ?	C C	C C	C C	T T	C C	C C	C C	C C	? ?
A00917:1294:H27N3DSX7:1:1101:1561:13213	206	G	G G	? ?	G G	G G	? ?	G G	A A	G G	G G	G A	G G	G G	G G	? ?
A00917:1294:H27N3DSX7:1:1101:1561:13213	214	A	G G	? ?	A A	G G	? ?	A A	G G	A A	G G	A G	A A	A A	A A	? ?
A00917:1294:H27N3DSX7:1:1101:1561:13213	268	G	A A	? ?	G G	G G	? ?	G G	G G	G G	A A	G A	G G	G G	G G	? ?
A00917:1294:H27N3DSX7:1:1101:15655:22529	22	T	T T	T C	? ?	T T	T T	T T	? ?	T T	T T	T T	T T	T T	? ?	T T
A00917:1294:H27N3DSX7:1:1101:15655:22529	66	G	C C	C C	? ?	C C	C C	C C	? ?	C C	C C	G G	C C	C C	? ?	C C
A00917:1294:H27N3DSX7:1:1101:15655:22529	81	C	C C	C G	? ?	C C	C C	C C	? ?	C C	C C	C C	C C	C C	? ?	C C
A00917:1294:H27N3DSX7:1:1101:15655:22529	82	A	A A	G G	? ?	G G	G G	A A	? ?	A A	A A	A A	G G	A G	? ?	G G
A00917:1294:H27N3DSX7:1:1101:15655:22529	85	T	A A	A A	? ?	T T	A A	A A	? ?	T T	A A	T T	A A	A A	? ?	A A
A00917:1294:H27N3DSX7:1:1101:15655:22529	101	T	T T	T C	? ?	T T	T T	T T	? ?	T T	T T	T T	T T	T T	? ?	T T
A00917:1294:H27N3DSX7:1:1101:15655:22529	224	T	T T	C C	? ?	C C	C C	T T	? ?	T T	T T	T C	C C	T C	? ?	C C
A00917:1294:H27N3DSX7:1:1101:15655:22529	226	C	C C	T T	? ?	C T	T T	C C	? ?	C C	C C	C T	T T	C T	? ?	T T
A00917:1294:H27N3DSX7:1:1101:15664:31688	15	G	G G	G G	G G	G G	G G	G G	G G	G A	G G	G G	G G	G G	G G	G G
A00917:1294:H27N3DSX7:1:1101:15664:31688	18	C	C C	C C	C C	C C	C T	C C	C C	C C	C C	C C	C C	C C	C C	C C
A00917:1294:H27N3DSX7:1:1101:15664:31688	20	G	G G	G G	G G	A A	G A	G G	G G	G G	G G	G G	G A	G G	G G	G A
A00917:1294:H27N3DSX7:1:1101:15664:31688	24	C	C C	C C	C C	C C	C C	C C	C C	C T	C C	C C	C C	C C	C C	C C
A00917:1294:H27N3DSX7:1:1101:15664:31688	37	A	A A	A A	A A	C C	A C	A A	A A	A A	A A	A A	A C	A A	A A	A C
A00917:1294:H27N3DSX7:1:1101:15664:31688	48	G	G G	G G	G G	G G	G A	G G	G G	G G	G G	G G	G G	G G	G G	G G
A00917:1294:H27N3DSX7:1:1101:15664:31688	51	G	G A	G G	G G	G G	G G	G G	G G	G G	G G	G G	G G	G G	G G	G G
A00917:1294:H27N3DSX7:1:1101:15664:31688	54	G	G G	G G	G G	G G	G G	G G	G T	G G	G G	G T	G G	G T	G G	G G
A00917:1294:H27N3DSX7:1:1101:15664:31688	73	C	C C	C C	C C	C C	C C	C C	C C	C T	C C	C C	C C	C C	C C	C C
A00917:1294:H27N3DSX7:1:1101:15664:31688	81	G	G G	G A	G G	G G	G G	G G	G G	G G	G A	G G	G G	G G	G G	G A
A00917:1294:H27N3DSX7:1:1101:15664:31688	110	A	A A	A G	A A	A A	A A	A A	A A	A A	A A	A G	A A	A G	A A	A A
A00917:1294:H27N3DSX7:1:1101:15664:31688	123	C	C C	C C	C C	C C	C C	C C	C C	C C	C T	C C	C C	C C	C C	C C
A00917:1294:H27N3DSX7:1:1101:15664:31688	129	G	G G	G A	G G	G G	G G	G G	G G	G G	G A	G G	G G	G G	G G	G A
A00917:1294:H27N3DSX7:1:1101:15664:31688	153	G	G A	G G	G G	G G	G G	G G	G G	G G	G G	G G	G G	G G	G G	G G
A00917:1294:H27N3DSX7:1:1101:15664:31688	162	A	A A	A G	A A	A A	A G	A A	A A	A A	A A	A G	A G	A G	A A	A A
A00917:1294:H27N3DSX7:1:1101:15664:31688	168	G	G A	G G	G G	G G	G G	G G	G G	G G	G G	G G	G G	G G	G G	G G
A00917:1294:H27N3DSX7:1:1101:15664:31688	170	T	T T	T C	T T	T T	T T	T T	T T	T T	T C	T T	T T	T T	T T	T C
A00917:1294:H27N3DSX7:1:1101:15664:31688	173	C	C C	C T	C C	C C	C C	C C	C C	C C	C C	C C	C C	C C	C C	C C
A00917:1294:H27N3DSX7:1:1101:15664:31688	183	C	C C	C C	C C	C C	C C	C C	C C	C T	C C	C C	C C	C C	C C	C C
A00917:1294:H27N3DSX7:1:1101:15664:31688	184	G	G G	G G	G G	G G	G C	G G	G G	G G	G G	G G	G G	G G	G G	G G
A00917:1294:H27N3DSX7:1:1101:15664:31688	189	A	A G	A A	A A	A A	A A	A A	A A	A A	A A	A A	A A	A A	A A	A A
A00917:1294:H27N3DSX7:1:1101:15664:31688	198	T	T C	T C	T T	T T	T C	T T	T T	T C	T C	T C	T C	T C	T T	T C
A00917:1294:H27N3DSX7:1:1101:15664:31688	199	A	A G	A G	A A	G G	A G	A A	A A	A G	A A	A A	G G	A A	A A	A G
A00917:1294:H27N3DSX7:1:1101:15664:31688	201	T	T T	T T	T T	T T	T C	T T	T T	T T	T T	T T	T C	T T	T T	T T
A00917:1294:H27N3DSX7:1:1101:15664:31688	223	C	C C	C C	C C	C C	C A	C C	C C	C C	C C	C C	C C	C C	C C	C C
A00917:1294:H27N3DSX7:1:1101:15664:31688	228	C	C T	C C	C C	C C	C C	C C	C C	C C	C T	C C	C C	C C	C C	C C
A00917:1294:H27N3DSX7:1:1101:15664:31688	245	G	G G	G G	G G	G G	G G	G G	G G	G G	G G	G C	G G	G C	G G	G G
A00917:1294:H27N3DSX7:1:1101:15664:31688	254	G	G G	G G	G G	G G	G A	G G	G G	G G	G G	G G	G G	G G	G G	G G
A00917:1294:H27N3DSX7:1:1101:15745:25942	154	G	? ?	? ?	? ?	? ?	? ?	A A	? ?	? ?	? ?	? ?	G A	? ?	? ?	? ?
A00917:1294:H27N3DSX7:1:1101:1579:9987	9	G	? ?	G G	? ?	? ?	G G	? ?	? ?	A A	G A	G G	? ?	? ?	? ?	? ?
A00917:1294:H27N3DSX7:1:1101:1579:9987	28	A	? ?	A A	? ?	? ?	A A	? ?	? ?	G G	A G	G G	? ?	? ?	? ?	? ?
A00917:1294:H27N3DSX7:1:1101:1579:9987	78	C	? ?	C C	? ?	? ?	C C	? ?	? ?	T T	C T	T T	? ?	? ?	? ?	? ?
A00917:1294:H27N3DSX7:1:1101:1579:9987	80	G	? ?	G G	? ?	? ?	G G	? ?	? ?	G T	G G	G G	? ?	? ?	? ?	? ?
A00917:1294:H27N3DSX7:1:1101:1579:9987	90	G	? ?	G G	? ?	? ?	G G	? ?	? ?	G A	G A	A A	? ?	? ?	? ?	? ?
A00917:1294:H27N3DSX7:1:1101:1579:9987	93	G	? ?	G G	? ?	? ?	G G	? ?	? ?	G G	G A	A A	? ?	? ?	? ?	? ?
A00917:1294:H27N3DSX7:1:1101:1579:9987	95	C	? ?	C C	? ?	? ?	C C	? ?	? ?	T T	C T	C C	? ?	? ?	? ?	? ?
A00917:1294:H27N3DSX7:1:1101:1579:9987	110	G	? ?	G G	? ?	? ?	G G	? ?	? ?	A A	G A	G G	? ?	? ?	? ?	? ?
A00917:1294:H27N3DSX7:1:1101:1579:9987	117	G	? ?	G G	? ?	? ?	G G	? ?	? ?	T T	G T	G G	? ?	? ?	? ?	? ?
A00917:1294:H27N3DSX7:1:1101:1579:9987	125	C	? ?	T T	? ?	? ?	C C	? ?	? ?	C T	C C	C C	? ?	? ?	? ?	? ?
A00917:1294:H27N3DSX7:1:1101:1579:9987	139	T	? ?	T T	? ?	? ?	T T	? ?	? ?	T T	T A	C C	? ?	? ?	? ?	? ?
A00917:1294:H27N3DSX7:1:1101:1579:9987	143	A	? ?	A A	? ?	? ?	A A	? ?	? ?	G G	A G	A A	? ?	? ?	? ?	? ?
A00917:1294:H27N3DSX7:1:1101:1579:9987	144	C	? ?	C C	? ?	? ?	C C	? ?	? ?	T T	C T	C C	? ?	? ?	? ?	? ?
A00917:1294:H27N3DSX7:1:1101:1579:9987	145	C	? ?	C C	? ?	? ?	C C	? ?	? ?	C C	C A	T T	? ?	? ?	? ?	? ?
A00917:1294:H27N3DSX7:1:1101:1579:9987	146	G	? ?	G G	? ?	? ?	G G	? ?	? ?	A A	G A	G G	? ?	? ?	? ?	? ?
A00917:1294:H27N3DSX7:1:1101:1579:9987	154	C	? ?	T T	? ?	? ?	C C	? ?	? ?	T T	C T	T T	? ?	? ?	? ?	? ?
A00917:1294:H27N3DSX7:1:1101:1579:9987	162	T	? ?	T T	? ?	? ?	T T	? ?	? ?	C C	T C	C C	? ?	? ?	? ?	? ?
A00917:1294:H27N3DSX7:1:1101:1579:9987	175	A	? ?	C C	? ?	? ?	A A	? ?	? ?	C C	A C	C C	? ?	? ?	? ?	? ?
A00917:1294:H27N3DSX7:1:1101:1579:9987	192	C	? ?	C C	? ?	? ?	C C	? ?	? ?	T T	C T	C C	? ?	? ?	? ?	? ?
A00917:1294:H27N3DSX7:1:1101:15944:31861	12	T	C C	C C	C C	C C	C C	C C	C C	T C	C C	C C	C C	C C	T C	C C
A00917:1294:H27N3DSX7:1:1101:15944:31861	35	C	C C	C C	C C	C C	C C	C C	C G	C C	C C	C C	C C	C C	C C	C C
A00917:1294:H27N3DSX7:1:1101:15944:31861	56	G	G G	G G	G G	G G	G G	G G	G G	G G	G A	G G	G G	G G	G G	G G
A00917:1294:H27N3DSX7:1:1101:15944:31861	62	A	G G	G G	G G	G G	G G	G G	G G	A G	G G	G G	G G	G G	A G	G G
A00917:1294:H27N3DSX7:1:1101:15944:31861	69	C	C G	C G	C G	C G	C G	C C	C G	C G	C C	C G	G G	C G	C C	C G
A00917:1294:H27N3DSX7:1:1101:15944:31861	77	C	C C	C C	C C	C C	C C	C A	C C	C C	C C	C C	C C	C C	C C	C C
A00917:1294:H27N3DSX7:1:1101:15944:31861	89	C	C C	C T	C T	C T	C C	C C	C C	C T	C C	C T	C C	C T	C C	C T
A00917:1294:H27N3DSX7:1:1101:15944:31861	120	A	A A	A A	A A	A A	A T	A A	A A	A A	A A	A A	A A	A A	A A	A A
A00917:1294:H27N3DSX7:1:1101:15944:31861	143	G	G G	G G	G G	G G	G G	G G	G G	G G	G G	G A	G G	G A	G G	G G
A00917:1294:H27N3DSX7:1:1101:15944:31861	158	C	C C	C T	C C	C C	C C	C C	C C	C C	C C	C C	C C	C C	C C	C C
A00917:1294:H27N3DSX7:1:1101:15944:31861	161	T	T T	T T	T T	T T	T T	T T	T G	T T	T T	T T	T T	T T	T T	T T
A00917:1294:H27N3DSX7:1:1101:15944:31861	183	G	G G	G G	G A	G G	G G	G G	G G	G G	G G	G A	G G	G G	G G	G G
A00917:1294:H27N3DSX7:1:1101:15944:31861	195	G	G G	G A	G G	G G	G G	G G	G G	G G	G G	G G	G G	G G	G G	G G
A00917:1294:H27N3DSX7:1:1101:15944:31861	213	C	C C	C T	C C	C C	C T	C C	C C	C T	C C	C C	C C	C C	C C	C C
A00917:1294:H27N3DSX7:1:1101:15944:31861	219	C	C T	C C	C C	C C	C C	C C	C C	C C	C C	C C	C C	C C	C C	C C
A00917:1294:H27N3DSX7:1:1101:15944:31861	225	C	C C	C C	C T	C C	C C	C C	C T	C C	C C	C C	C C	C C	C C	C C
A00917:1294:H27N3DSX7:1:1101:15944:31861	261	G	G G	G G	G G	G G	G G	G G	G A	G G	G G	G G	G G	G G	G G	G G
A00917:1294:H27N3DSX7:1:1101:15944:31861	262	G	G G	G G	G A	G G	G G	G G	G G	G G	G G	G A	G G	G G	G G	G G
A00917:1294:H27N3DSX7:1:1101:15980:34804	133	G	? ?	? ?	G G	? ?	? ?	A A	? ?	? ?	A A	? ?	? ?	A A	? ?	A A
A00917:1294:H27N3DSX7:1:1101:16034:8030	23	G	? ?	? ?	G G	? ?	? ?	? ?	G G	? ?	T T	? ?	G G	G G	? ?	? ?
A00917:1294:H27N3DSX7:1:1101:16034:8030	82	T	? ?	? ?	C C	? ?	? ?	? ?	C C	? ?	C C	? ?	T C	C C	? ?	? ?
A00917:1294:H27N3DSX7:1:1101:16034:8030	84	A	? ?	? ?	G G	? ?	? ?	? ?	G G	? ?	G G	? ?	A G	G G	? ?	? ?
A00917:1294:H27N3DSX7:1:1101:16034:8030	91	T	? ?	? ?	T T	? ?	? ?	? ?	A A	? ?	A A	? ?	T A	T T	? ?	? ?
A00917:1294:H27N3DSX7:1:1101:16034:8030	110	A	? ?	? ?	C C	? ?	? ?	? ?	C C	? ?	C C	? ?	A C	A A	? ?	? ?
A00917:1294:H27N3DSX7:1:1101:16034:8030	157	C	? ?	? ?	C C	? ?	? ?	? ?	A A	? ?	T T	? ?	C T	C C	? ?	? ?
A00917:1294:H27N3DSX7:1:1101:16034:8030	181	C	? ?	? ?	C C	? ?	? ?	? ?	C C	? ?	T T	? ?	C T	C C	? ?	? ?
A00917:1294:H27N3DSX7:1:1101:16034:8030	209	T	? ?	? ?	T T	? ?	? ?	? ?	T T	? ?	A A	? ?	T A	T T	? ?	? ?
A00917:1294:H27N3DSX7:1:1101:16034:8030	228	A	? ?	? ?	A A	? ?	? ?	? ?	G G	? ?	G G	? ?	A G	A A	? ?	? ?
A00917:1294:H27N3DSX7:1:1101:16034:8030	229	G	? ?	? ?	G G	? ?	? ?	? ?	G G	? ?	A A	? ?	G A	G G	? ?	? ?
A00917:1294:H27N3DSX7:1:1101:16034:8030	232	G	? ?	? ?	T T	? ?	? ?	? ?	T T	? ?	T T	? ?	G T	G G	? ?	? ?
A00917:1294:H27N3DSX7:1:1101:16089:11412	14	A	? ?	? ?	A A	? ?	A A	? ?	A T	T T	A A	? ?	T T	? ?	? ?	? ?
A00917:1294:H27N3DSX7:1:1101:16089:11412	36	A	? ?	? ?	A A	? ?	A A	? ?	A A	C C	A A	? ?	C T	? ?	? ?	? ?
A00917:1294:H27N3DSX7:1:1101:16089:11412	90	T	? ?	? ?	T T	? ?	T T	? ?	T T	C C	T T	? ?	T C	? ?	? ?	? ?
A00917:1294:H27N3DSX7:1:1101:16089:11412	99	C	? ?	? ?	C C	? ?	C C	? ?	C C	A A	C C	? ?	C A	? ?	? ?	? ?
A00917:1294:H27N3DSX7:1:1101:16089:11412	100	T	? ?	? ?	T T	? ?	T T	? ?	T T	T T	T T	? ?	T C	? ?	? ?	? ?
A00917:1294:H27N3DSX7:1:1101:16089:11412	125	G	? ?	? ?	G G	? ?	G G	? ?	G T	T T	G G	? ?	T T	? ?	? ?	? ?
A00917:1294:H27N3DSX7:1:1101:16089:11412	142	A	? ?	? ?	A A	? ?	A A	? ?	A G	G G	A A	? ?	G G	? ?	? ?	? ?
A00917:1294:H27N3DSX7:1:1101:16089:11412	182	G	? ?	? ?	G G	? ?	G G	? ?	G C	C C	G G	? ?	C C	? ?	? ?	? ?
A00917:1294:H27N3DSX7:1:1101:16107:19774	4	A	? ?	A C	A C	A C	A A	? ?	A A	C C	A C	A A	A C	A A	? ?	A A
A00917:1294:H27N3DSX7:1:1101:16107:19774	17	G	? ?	G A	G A	G A	G G	? ?	G G	A A	G A	G G	G A	G G	? ?	A A
A00917:1294:H27N3DSX7:1:1101:16107:19774	35	C	? ?	G G	G G	G G	C C	? ?	C C	G G	G G	C C	G G	C C	? ?	G G
A00917:1294:H27N3DSX7:1:1101:16107:19774	53	C	? ?	C C	C C	C C	C C	? ?	C C	C C	C C	C C	C A	C C	? ?	C C
[truncated: 1,046,576+ more rows]

## Sheet: Table S2
Table S2. Pairwise patristic distances among 14 Phyllanthus emblica accessions inferred from the Neighbor-Joining (NJ) phylogenetic analysis based on GBS-derived SNP sequences.
All ambiguous positions were removed for each sequence pair (pairwise deletion option). There were a total of 32585 positions in the final dataset. Evolutionary analyses were conducted in MEGA11 [1]
	Emblica01	Emblica02	Emblica03	Emblica04	Emblica05	Emblica06	Emblica07	Emblica08	Emblica09	Emblica10	Emblica11	Emblica12	Emblica13	Emblica14
Emblica01
Emblica02	0.0569346
Emblica03	0.0599622	0.0599622
Emblica04	0.0569346	0.0500812	0.0599622
Emblica05	0.0569346	0.0500812	0.0599622	0.0462131
Emblica06	0.0774055	0.0774055	0.0774055	0.0774055	0.0774055
Emblica07	0.0569346	0.0500812	0.0599622	0.0471748	0.0471748	0.0774055
Emblica08	0.0569346	0.0521301	0.0599622	0.0521301	0.0521301	0.0774055	0.0521301
Emblica09	0.0569346	0.0500812	0.0599622	0.0462131	0.0449713	0.0774055	0.0471748	0.0521301
Emblica10	0.0569346	0.0500812	0.0599622	0.0476505	0.0476505	0.0774055	0.0476505	0.0521301	0.0476505
Emblica11	0.057943	0.057943	0.0599622	0.057943	0.057943	0.0774055	0.057943	0.057943	0.057943	0.057943
Emblica12	0.0569346	0.0500812	0.0599622	0.0476505	0.0476505	0.0774055	0.0476505	0.0521301	0.0476505	0.0275102	0.057943
Emblica13	0.0569346	0.0521301	0.0599622	0.0521301	0.0521301	0.0774055	0.0521301	0.0325215	0.0521301	0.0521301	0.057943	0.0521301
Emblica14	0.0614676	0.0614676	0.0614676	0.0614676	0.0614676	0.0774055	0.0614676	0.0614676	0.0614676	0.0614676	0.0614676	0.0614676	0.0614676

## Sheet: Table S3
Table S3. Pairwise patristic distances among 14 Phyllanthus emblica accessions inferred from the unweighted pair group method with arithmetic mean (UPGMA) analysis based on GBS-derived SNP sequences.
All ambiguous positions were removed for each sequence pair (pairwise deletion option). There were a total of 32585 positions in the final dataset. Evolutionary analyses were conducted in MEGA11 [1]
	Emblica01	Emblica02	Emblica03	Emblica04	Emblica05	Emblica06	Emblica07	Emblica08	Emblica09	Emblica10	Emblica11	Emblica12	Emblica13	Emblica14
Emblica01
Emblica02	0.0571491
Emblica03	0.0661256	0.0607478
Emblica04	0.0561285	0.0507506	0.0579657
Emblica05	0.0534532	0.0480753	0.0552904	0.0450348
Emblica06	0.0826569	0.077279	0.0844941	0.0739587	0.0715632
Emblica07	0.0559847	0.0506069	0.052058	0.0478248	0.0451495	0.0743532
Emblica08	0.0601726	0.0547948	0.0620098	0.0512071	0.0490789	0.0780028	0.0518689
Emblica09	0.0559993	0.0506215	0.0578365	0.0473011	0.0449056	0.0718705	0.0476957	0.0513453
Emblica10	0.0573135	0.0519356	0.0602337	0.0502365	0.0475612	0.0767649	0.0500928	0.0542807	0.0501074
Emblica11	0.0644822	0.0591044	0.0663194	0.0560638	0.0522278	0.0825923	0.0561786	0.060108	0.0559347	0.0585903
Emblica12	0.053903	0.0485251	0.0568231	0.046826	0.0441507	0.0733544	0.0466823	0.0508701	0.0466969	0.0275102	0.0551798
Emblica13	0.0610329	0.055655	0.0628701	0.0520674	0.0499391	0.0788631	0.0527292	0.0325215	0.0522055	0.0551409	0.0609682	0.0517304
Emblica14	0.0670832	0.0617053	0.0689204	0.058385	0.0559895	0.079056	0.0587795	0.0624291	0.0562968	0.0611912	0.0670186	0.0577807	0.0632894

## Sheet: Table S4
Table S4. Representative TICs, EICs, and MS/MS spectral information of major metabolites identified in crude ethanolic extract (CEO) and tannin-enriched extract (TEO) of Phyllanthus emblica (Emblica01)
Metabolite	Extract Type	RT (min)	Precursor ion (m/z)	Peak Area	Library Score	Representative spectral data
Pipecolic acid	CEO	1.66	130.049	9.203 × 10⁶	95.6	TIC, EIC, MS/MS
Trigonelline	CEO	1.34	138.054	2.947 × 10⁶	98.6	TIC, EIC, MS/MS
Proline	CEO	1.33	116.07	2.102 × 10⁶	99.7	TIC, EIC, MS/MS
Pyrrolidonecarboxylic acid	CEO	1.66	259.092	1.353 × 10⁶	99.4	TIC, EIC, MS/MS
Phenylalanine	CEO	3.01	166.086	1.088 × 10⁶	81.6	TIC, EIC, MS/MS
5-Methylthioadenosine	CEO	5.97	298.097	1.033 × 10⁶	92.3	TIC, EIC, MS/MS
Quercetin	CEO	12.27	303.049	3.918 × 10⁶	92.6	TIC, EIC, MS/MS
Quercitrin	CEO	12.31	449.108	1.198 × 10⁶	98	TIC, EIC, MS/MS
Pinocembrin	CEO	15.14	257.081	1.281 × 10⁶	99.7	TIC, EIC, MS/MS
Cinnamic acid	CEO	11.19	149.06	1.453 × 10⁶	94.8	TIC, EIC, MS/MS
Myricetin	CEO	10.23	319.045	1.292 × 10⁵	85.4	TIC, EIC, MS/MS
Kaempferol	CEO	13.39	287.055	1.393 × 10⁵	94.9	TIC, EIC, MS/MS
Quercetin-3′-O-glucoside	CEO	11.35	465.103	3.615 × 10⁵	96.2	TIC, EIC, MS/MS
Quercetin 7-rhamnoside	CEO	10.73	449.072	2.628 × 10⁵	72.1	TIC, EIC, MS/MS
Pantothenic acid	TEO	4.02	220.118	7.067 × 10⁵	82.6	TIC, EIC, MS/MS
Pipecolic acid	TEO	1.7	130.05	4.315 × 10⁵	91.5	TIC, EIC, MS/MS
Hyperin	TEO	9.34	465.066	2.516 × 10⁵	97.7	TIC, EIC, MS/MS
Ellagic acid	TEO	11	303.013	1.659 × 10⁶	95.7	TIC, EIC, MS/MS
Quercetin 7-rhamnoside	TEO	10.83	449.071	2.070 × 10⁵	97.8	TIC, EIC, MS/MS
Cinnamic acid	TEO	14.8	149.06	3.708 × 10⁵	95.3	TIC, EIC, MS/MS
Indoleacrylic acid	TEO	5.66	188.07	3.112 × 10⁵	61.4	TIC, EIC, MS/MS
Retinal	TEO	7.93	285.133	2.520 × 10⁵	78.9	TIC, EIC, MS/MS
Amygdalin (+NH₃ adduct)	TEO	11.47	475.325	1.403 × 10⁵	94.3	TIC, EIC, MS/MS
Gingerglycolipid B (+Na adduct)	TEO	11.8	701.393	1.654 × 10⁵	90.2	TIC, EIC, MS/MS
CEO = crude ethanolic extract; TEO = tannin-enriched extract; RT = retention time; TIC = total ion chromatogram; EIC = extracted ion chromatogram. Metabolites were putatively annotated based on accurate precursor ion mass (m/z), retention time, isotopic distribution, adduct formation pattern, and MS/MS spectral matching against spectral libraries and publicly available databases. All annotations …
